# Supplementary material for: Transcriptomic Analysis of Genes Associated with Stinger Development at Different Life Stages of Apis mellifera
Source: Int J Mol Sci. 2024 Oct 6;25(19):10746. doi: 10.3390/ijms251910746 (PMC11477386; doi:10.3390/ijms251910746)
Supplement: Supplementary file 1 [file ijms-25-10746-s001.zip]

Archive with 2 entries (2 files):
- Figure S1.tif
- Supplementary materials.xlsx
