# Supplementary material for: Transcriptomic Analysis of Genes Associated with Stinger Development at Different Life Stages of Apis mellifera
Source: Int J Mol Sci. 2024 Oct 6;25(19):10746. doi: 10.3390/ijms251910746 (PMC11477386; doi:10.3390/ijms251910746)
Supplement: Supplementary file 1 [file ijms-25-10746-s001.zip › Supplementary materials.xlsx]

## Sheet: Table S1
Table S1 Statistics of RNA-seq data
No.	Samples	Total reads	Clean Base	Total mapped	Uniquely mapped	Q30
1	W_S_P_1 d_1	53929368	8.09 G	0.906	0.8615	0.9473
2	W_S_P_1 d_2	40520170	6.08 G	0.9034	0.8628	0.9471
3	W_S_P_1 d_3	36169450	5.43 G	0.9044	0.856	0.9558
4	W_S_P_5 d_1	21612608	3.24 G	0.8774	0.807	0.9502
5	W_S_P_5 d_2	48059684	7.21 G	0.8807	0.8106	0.9384
6	W_S_P_5 d_3	31644320	4.75 G	0.8878	0.8265	0.9442
7	W_S_NEB_1	44482898	6.67 G	0.8865	0.8003	0.9437
8	W_S_NEB_2	78689912	11.80 G	0.9211	0.8312	0.946
9	W_S_NEB_3	75301680	11.30 G	0.9263	0.8304	0.9352
10	W_TAS_P_1 d_1	50242148	7.54 G	0.9006	0.8522	0.9481
11	W_TAS_P_1 d_2	54011532	8.10 G	0.8984	0.8437	0.9467
12	W_TAS_P_1 d_3	45964088	6.89 G	0.9043	0.8606	0.9403
13	D_TAS_P_1 d_1	62528326	9.38 G	0.8948	0.7636	0.9302
14	D_TAS_P_1 d_2	63329696	9.50 G	0.909	0.8696	0.9517
15	D_TAS_P_1 d_3	47465118	7.12 G	0.899	0.7785	0.942

## Sheet: Table S2
Table S2 Highly expressed genes in the stingers of 1-day-old worker pupae.
gene_id	gene_description	FPKM (W_S_P_1d_1)	FPKM (W_S_P_1d_2)	FPKM (W_S_P_1d_3)	Average FPKM (W_S_P_1d)	FPKM (W_S_P_5d_1)	FPKM (W_S_P_5d_2)	FPKM (W_S_P_5d_3)	Average FPKM (W_S_P_5d)	FPKM (W_S_NEB_1)	FPKM (W_S_NEB_2)	FPKM (W_S_NEB_3)	Average FPKM (W_S_NEB)	Fold change (W_S_P_1d/W_S_P_5d)	Fold change (W_S_P_1d/W_S_NEB)	KEGG_ANNOT	KEGG_pathway	GO_MF	GO_BP	GO_CC	COG_Description
MARCH6	membrane-associated ring finger (C3HC4) 6	1938.48	1794.54	1811.91	1848.31	627.89	574.332	677.227	626.483	410.3	451.133	240.712	367.382	2.95029	5.03103	K10661 MARCH6, DOA10; E3 ubiquitin-protein ligase MARCH6 [EC:2.3.2.27]	ko04141:Protein processing in endoplasmic reticulum	GO:0002020;GO:0003674;GO:0003824;GO:0004842;GO:0005488;GO:0005515;GO:0008270;GO:0016740;GO:0019787;GO:0019899;GO:0031624;GO:0043167;GO:0043169;GO:0044390;GO:0046872;GO:0046914;GO:0061630;GO:0061659;GO:0140096;GO:1990381;	GO:0000209;GO:0006464;GO:0006508;GO:0006511;GO:0006517;GO:0006807;GO:0006950;GO:0008150;GO:0008152;GO:0009056;GO:0009057;GO:0009100;GO:0009987;GO:0010033;GO:0010243;GO:0010498;GO:0016567;GO:0019538;GO:0019941;GO:0030163;GO:0030433;GO:0032446;GO:0032501;GO:0032502;GO:0033554;GO:0034976;GO:0035264;GO:0036211;GO:0036503;GO:0036507;GO:0036508;GO:0040007;GO:0042221;GO:0043161;GO:0043170;GO:0043412;GO:…	GO:0000151;GO:0000153;GO:0000835;GO:0005575;GO:0005622;GO:0005623;GO:0005737;GO:0005783;GO:0005789;GO:0012505;GO:0016020;GO:0016021;GO:0030176;GO:0031224;GO:0031227;GO:0031984;GO:0032991;GO:0042175;GO:0043226;GO:0043227;GO:0043229;GO:0043231;GO:0044422;GO:0044424;GO:0044425;GO:0044432;GO:0044444;GO:0044446;GO:0044464;GO:0098796;GO:0098827;GO:1902494;GO:1990234;	The RING-variant domain is a C4HC3 zinc-finger like motif found in a number of cellular and viral proteins. Some of these proteins have been shown both in vivo and in vitro to have ubiquitin E3 ligase activity.
arm	armadillo segment polarity protein	489.59	371.911	505.56	455.687	105.549	92.3713	113.569	103.83	133.741	122.299	134.214	130.085	4.38879	3.50301	K02105 CTNNB1; catenin beta 1	ko04015:Rap1 signaling pathway|ko04310:Wnt signaling pathway|ko04390:Hippo signaling pathway|ko04510:Focal adhesion|ko04520:Adherens junction|ko04550:Signaling pathways regulating pluripotency of stem cells|ko04670:Leukocyte transendothelial migration|ko04916:Melanogenesis|ko04919:Thyroid hormone signaling pathway|ko04934:Cushing syndrome|ko05100:Bacterial invasion of epithelial cells|ko05130:Pat…	GO:0001085;GO:0001102;GO:0003674;GO:0003682;GO:0003700;GO:0003712;GO:0003713;GO:0005102;GO:0005488;GO:0005515;GO:0008022;GO:0008134;GO:0019899;GO:0019900;GO:0019901;GO:0019902;GO:0019903;GO:0019904;GO:0030331;GO:0033613;GO:0035254;GO:0035255;GO:0035257;GO:0035258;GO:0044325;GO:0044877;GO:0045294;GO:0045296;GO:0046332;GO:0046982;GO:0046983;GO:0050681;GO:0050839;GO:0050998;GO:0051427;GO:0070411;GO:…	GO:0000003;GO:0000122;GO:0000132;GO:0000226;GO:0000278;GO:0000578;GO:0000902;GO:0000904;GO:0001501;GO:0001525;GO:0001568;GO:0001569;GO:0001570;GO:0001654;GO:0001655;GO:0001656;GO:0001657;GO:0001658;GO:0001667;GO:0001700;GO:0001701;GO:0001702;GO:0001703;GO:0001704;GO:0001706;GO:0001708;GO:0001709;GO:0001711;GO:0001745;GO:0001759;GO:0001763;GO:0001764;GO:0001775;GO:0001817;GO:0001819;GO:0001822;GO:…	GO:0000228;GO:0000785;GO:0000790;GO:0000791;GO:0005575;GO:0005622;GO:0005623;GO:0005634;GO:0005635;GO:0005654;GO:0005667;GO:0005694;GO:0005719;GO:0005737;GO:0005813;GO:0005815;GO:0005829;GO:0005856;GO:0005886;GO:0005901;GO:0005902;GO:0005911;GO:0005912;GO:0005913;GO:0005915;GO:0005916;GO:0005923;GO:0005938;GO:0012505;GO:0014704;GO:0015630;GO:0016020;GO:0016323;GO:0016324;GO:0016328;GO:0016342;GO:…	Armadillo/beta-catenin-like repeat|Armadillo/beta-catenin-like repeat|Armadillo/beta-catenin-like repeat|Armadillo/beta-catenin-like repeat
Arp1	actin related protein 1	1661.19	1399.49	1617.85	1559.51	416.901	409.444	405.303	410.55	414.518	357.547	312.862	361.643	3.79858	4.31229	K05692 ACTB_G1; actin beta/gamma 1	ko04015:Rap1 signaling pathway|ko04145:Phagosome|ko04210:Apoptosis|ko04390:Hippo signaling pathway|ko04391:Hippo signaling pathway - fly|ko04510:Focal adhesion|ko04520:Adherens junction|ko04530:Tight junction|ko04611:Platelet activation|ko04670:Leukocyte transendothelial migration|ko04714:Thermogenesis|ko04745:Phototransduction - fly|ko04810:Regulation of actin cytoskeleton|ko04919:Thyroid hormon…	GO:0003674;GO:0005198;GO:0005200;	GO:0000003;GO:0000278;GO:0000281;GO:0000910;GO:0003006;GO:0006325;GO:0006338;GO:0006996;GO:0007010;GO:0007049;GO:0007275;GO:0007276;GO:0007281;GO:0007283;GO:0007286;GO:0007291;GO:0007349;GO:0008104;GO:0008150;GO:0009653;GO:0009987;GO:0016043;GO:0019953;GO:0022402;GO:0022412;GO:0022414;GO:0030154;GO:0032501;GO:0032502;GO:0032504;GO:0032507;GO:0033036;GO:0034613;GO:0035148;GO:0035239;GO:0035295;GO:…	GO:0000228;GO:0000785;GO:0000790;GO:0005575;GO:0005622;GO:0005623;GO:0005634;GO:0005694;GO:0005737;GO:0005856;GO:0005884;GO:0005886;GO:0005912;GO:0005924;GO:0005925;GO:0015629;GO:0016020;GO:0030054;GO:0030055;GO:0031011;GO:0031974;GO:0031981;GO:0032991;GO:0033202;GO:0035060;GO:0043226;GO:0043227;GO:0043228;GO:0043229;GO:0043231;GO:0043232;GO:0043233;GO:0044422;GO:0044424;GO:0044427;GO:0044428;GO:…	Actin|Actin
aub	aubergine	67.3212	74.8083	61.3517	67.827	19.8568	18.3741	21.3654	19.8654	6.05175	6.92828	3.46714	5.48239	3.41432	12.3718	K02156 AUB, PIWI; aubergine	ko04320:Dorso-ventral axis formation	GO:0000287;GO:0003674;GO:0003676;GO:0003723;GO:0003824;GO:0004518;GO:0004519;GO:0004521;GO:0004540;GO:0005488;GO:0005515;GO:0016787;GO:0016788;GO:0034584;GO:0043167;GO:0043169;GO:0046872;GO:0097159;GO:0140098;GO:1901363;	GO:0000003;GO:0000018;GO:0000070;GO:0000278;GO:0000280;GO:0000335;GO:0000337;GO:0000375;GO:0000377;GO:0000398;GO:0000578;GO:0000819;GO:0001556;GO:0001709;GO:0002064;GO:0002065;GO:0002066;GO:0003002;GO:0003006;GO:0006139;GO:0006323;GO:0006325;GO:0006342;GO:0006355;GO:0006357;GO:0006396;GO:0006397;GO:0006403;GO:0006417;GO:0006446;GO:0006725;GO:0006807;GO:0006996;GO:0007028;GO:0007049;GO:0007059;GO:…	GO:0000781;GO:0000785;GO:0000791;GO:0000792;GO:0005575;GO:0005622;GO:0005623;GO:0005634;GO:0005654;GO:0005694;GO:0005700;GO:0005737;GO:0010369;GO:0031933;GO:0031974;GO:0031981;GO:0032991;GO:0035770;GO:0036464;GO:0043186;GO:0043226;GO:0043227;GO:0043228;GO:0043229;GO:0043231;GO:0043232;GO:0043233;GO:0044422;GO:0044424;GO:0044427;GO:0044428;GO:0044444;GO:0044446;GO:0044464;GO:0045495;GO:0060293;GO:…	Piwi|Piwi|Piwi|Piwi|Piwi
Br-c	broad-complex	21.3644	13.5593	18.2645	17.7294	5.32818	3.64852	1.13854	3.37175	1.21591	1.49614	0.60446	1.10551	5.25823	16.0374	K02174 BR-C; broad-complex core protein	ko04214:Apoptosis - fly|ko04320:Dorso-ventral axis formation	GO:0000976;GO:0000977;GO:0001012;GO:0001067;GO:0003674;GO:0003676;GO:0003677;GO:0003690;GO:0005488;GO:0043565;GO:0044212;GO:0097159;GO:1901363;GO:1990837;	GO:0000003;GO:0000902;GO:0000904;GO:0001654;GO:0001745;GO:0001751;GO:0001752;GO:0001754;GO:0002064;GO:0002065;GO:0002066;GO:0002165;GO:0003006;GO:0006355;GO:0006357;GO:0006914;GO:0007275;GO:0007276;GO:0007281;GO:0007292;GO:0007399;GO:0007423;GO:0007431;GO:0007435;GO:0007458;GO:0007548;GO:0007552;GO:0007562;GO:0008150;GO:0008152;GO:0008219;GO:0009056;GO:0009605;GO:0009607;GO:0009608;GO:0009628;GO:…	GO:0005575;GO:0005622;GO:0005623;GO:0005634;GO:0043226;GO:0043227;GO:0043229;GO:0043231;GO:0044424;GO:0044464;	Broad-Complex, Tramtrack and Bric a brac|Broad-Complex, Tramtrack and Bric a brac|Broad-Complex, Tramtrack and Bric a brac|Broad-Complex, Tramtrack and Bric a brac|Broad-Complex, Tramtrack and Bric a brac|Broad-Complex, Tramtrack and Bric a brac|Broad-Complex, Tramtrack and Bric a brac|Broad-Complex, Tramtrack and Bric a brac|Broad-Complex, Tramtrack and Bric a brac|Broad-Complex, Tramtrack and B…
Brd7	bromodomain containing 7	181.455	231.516	169.258	194.076	70.0513	55.8208	65.1361	63.6694	21.5243	27.5551	12.9561	20.6785	3.04819	9.38543	K11723 BRD7; bromodomain-containing protein 7|K22184 BRD9; bromodomain-containing protein 9	ko05225:Hepatocellular carcinoma	GO:0001067;GO:0002039;GO:0003674;GO:0003676;GO:0003677;GO:0003712;GO:0003713;GO:0003714;GO:0005488;GO:0005515;GO:0008134;GO:0042393;GO:0044212;GO:0070577;GO:0097159;GO:0140030;GO:0140033;GO:0140110;GO:1901363;	GO:0000902;GO:0006355;GO:0006357;GO:0007275;GO:0007346;GO:0007399;GO:0008150;GO:0008285;GO:0009653;GO:0009889;GO:0009890;GO:0009891;GO:0009892;GO:0009893;GO:0009966;GO:0009987;GO:0010468;GO:0010556;GO:0010557;GO:0010558;GO:0010564;GO:0010604;GO:0010605;GO:0010628;GO:0010629;GO:0010638;GO:0010646;GO:0010948;GO:0016043;GO:0019219;GO:0019222;GO:0022008;GO:0023051;GO:0030030;GO:0030154;GO:0030182;GO:…	GO:0005575;GO:0005622;GO:0005623;GO:0005634;GO:0005654;GO:0005737;GO:0005829;GO:0031974;GO:0031981;GO:0043226;GO:0043227;GO:0043229;GO:0043231;GO:0043233;GO:0044422;GO:0044424;GO:0044428;GO:0044444;GO:0044446;GO:0044464;GO:0070013;	Domain of unknown function (DUF3512)|Domain of unknown function (DUF3512)|Domain of unknown function (DUF3512)|Domain of unknown function (DUF3512)
Cdk5	cyclin-dependent kinase 5	56.5585	46.0562	48.3851	50.3333	21.3248	21.104	21.4683	21.299	22.8016	21.0763	18.5676	20.8152	2.36317	2.41811	K02090 CDK5; cyclin-dependent kinase 5 [EC:2.7.11.22]	ko04360:Axon guidance|ko05010:Alzheimer disease|ko05030:Cocaine addiction	GO:0002039;GO:0003674;GO:0003824;GO:0004672;GO:0004674;GO:0004693;GO:0005102;GO:0005176;GO:0005488;GO:0005515;GO:0008092;GO:0016301;GO:0016740;GO:0016772;GO:0016773;GO:0019899;GO:0019900;GO:0019901;GO:0030545;GO:0030546;GO:0030548;GO:0030549;GO:0031072;GO:0035173;GO:0043125;GO:0046875;GO:0050321;GO:0051879;GO:0097472;GO:0098772;GO:0099602;GO:0140096;GO:0060089;	GO:0000226;GO:0000902;GO:0000904;GO:0001505;GO:0001558;GO:0001764;GO:0001932;GO:0001934;GO:0001963;GO:0002252;GO:0002376;GO:0003008;GO:0006325;GO:0006355;GO:0006464;GO:0006468;GO:0006582;GO:0006725;GO:0006793;GO:0006796;GO:0006807;GO:0006810;GO:0006811;GO:0006812;GO:0006816;GO:0006836;GO:0006886;GO:0006887;GO:0006897;GO:0006913;GO:0006915;GO:0006928;GO:0006935;GO:0006950;GO:0006952;GO:0006955;GO:…	GO:0005575;GO:0005622;GO:0005623;GO:0005634;GO:0005654;GO:0005737;GO:0005829;GO:0005856;GO:0005886;GO:0014069;GO:0016020;GO:0016533;GO:0030027;GO:0030054;GO:0030175;GO:0030424;GO:0030425;GO:0030426;GO:0030427;GO:0031252;GO:0031594;GO:0031974;GO:0031981;GO:0032279;GO:0032991;GO:0033267;GO:0036477;GO:0042995;GO:0043005;GO:0043025;GO:0043226;GO:0043227;GO:0043228;GO:0043229;GO:0043231;GO:0043232;GO:…	Serine/Threonine protein kinases, catalytic domain
CPR16	cuticular protein 16	311.515	374.998	484.627	390.38	7.15792	1.50167	4.01968	4.22642	1.34724	2.87077	1.63642	1.95148	92.3664	200.043	NA	NA	NA	NA	NA	Insect cuticle protein
Dll	distal-less	24.0503	19.4407	25.5516	23.0142	8.19567	8.36837	7.23496	7.933	4.35096	4.51322	2.32183	3.72867	2.90107	6.17223	K09314 DLX1_4_6; homeobox protein DLX1/4/6|K18488 DLX2; homeobox protein DLX2|K18489 DLX5; homeobox protein DLX5	ko04550:Signaling pathways regulating pluripotency of stem cells	GO:0000976;GO:0000977;GO:0000981;GO:0001012;GO:0001067;GO:0003674;GO:0003676;GO:0003677;GO:0003682;GO:0003690;GO:0003700;GO:0005488;GO:0043565;GO:0044212;GO:0097159;GO:0140110;GO:1901363;GO:1990837;	GO:0000003;GO:0000122;GO:0001501;GO:0002009;GO:0002165;GO:0003002;GO:0003006;GO:0006355;GO:0006357;GO:0007155;GO:0007275;GO:0007389;GO:0007399;GO:0007417;GO:0007420;GO:0007444;GO:0007447;GO:0007449;GO:0007469;GO:0007472;GO:0007476;GO:0007478;GO:0007479;GO:0007480;GO:0007484;GO:0007485;GO:0007487;GO:0007548;GO:0007552;GO:0007560;GO:0007610;GO:0007635;GO:0008150;GO:0008587;GO:0008593;GO:0009653;GO:…	GO:0005575;GO:0005622;GO:0005623;GO:0005634;GO:0043226;GO:0043227;GO:0043229;GO:0043231;GO:0044424;GO:0044464;	Homeobox domain|Homeobox domain|Homeobox domain|Homeobox domain|Homeobox domain|Homeobox domain
Dnmt3	DNA methyltransferase 3	18.8446	12.6991	14.993	15.5122	5.87655	4.79364	5.44793	5.37271	5.17917	6.05836	4.8152	5.35091	2.88723	2.89899	K17398 DNMT3A; DNA (cytosine-5)-methyltransferase 3A [EC:2.1.1.37]|K17399 DNMT3B; DNA (cytosine-5)-methyltransferase 3B [EC:2.1.1.37]	ko00270:Cysteine and methionine metabolism|ko05206:MicroRNAs in cancer	GO:0000976;GO:0000981;GO:0001046;GO:0001047;GO:0001067;GO:0003674;GO:0003676;GO:0003677;GO:0003682;GO:0003690;GO:0003700;GO:0003824;GO:0003886;GO:0005488;GO:0005515;GO:0008168;GO:0008757;GO:0009008;GO:0016740;GO:0016741;GO:0042802;GO:0043565;GO:0044212;GO:0051719;GO:0097159;GO:0140097;GO:0140110;GO:1901363;GO:1990837;	GO:0000003;GO:0000122;GO:0000278;GO:0001101;GO:0001666;GO:0006139;GO:0006259;GO:0006304;GO:0006305;GO:0006306;GO:0006325;GO:0006342;GO:0006346;GO:0006349;GO:0006355;GO:0006357;GO:0006725;GO:0006807;GO:0006915;GO:0006950;GO:0006996;GO:0007049;GO:0007275;GO:0007276;GO:0007283;GO:0007399;GO:0007568;GO:0007584;GO:0008150;GO:0008152;GO:0008219;GO:0009266;GO:0009314;GO:0009408;GO:0009410;GO:0009605;GO:…	GO:0000228;GO:0000775;GO:0000785;GO:0000790;GO:0000791;GO:0000792;GO:0000803;GO:0001741;GO:0005575;GO:0005622;GO:0005623;GO:0005634;GO:0005654;GO:0005694;GO:0005720;GO:0005737;GO:0016363;GO:0031974;GO:0031981;GO:0034399;GO:0043226;GO:0043227;GO:0043228;GO:0043229;GO:0043231;GO:0043232;GO:0043233;GO:0044422;GO:0044424;GO:0044427;GO:0044428;GO:0044446;GO:0044454;GO:0044464;GO:0070013;GO:0098687;	C-5 cytosine-specific DNA methylase|C-5 cytosine-specific DNA methylase|C-5 cytosine-specific DNA methylase|C-5 cytosine-specific DNA methylase|C-5 cytosine-specific DNA methylase|C-5 cytosine-specific DNA methylase
Dsx	doublesex	122.16	138.3	125.393	128.617	22.1679	24.5538	28.3755	25.0324	0.88057	0.873485	5.88773	2.54726	5.13804	50.4924	NA	NA	GO:0000976;GO:0000977;GO:0000981;GO:0000982;GO:0001012;GO:0001067;GO:0001077;GO:0001078;GO:0001227;GO:0001228;GO:0003674;GO:0003676;GO:0003677;GO:0003690;GO:0003700;GO:0005488;GO:0005515;GO:0008270;GO:0042802;GO:0042803;GO:0043167;GO:0043169;GO:0043565;GO:0044212;GO:0046872;GO:0046914;GO:0046983;GO:0097159;GO:0140110;GO:1901363;GO:1990837;	GO:0000003;GO:0000122;GO:0000902;GO:0000904;GO:0003006;GO:0006139;GO:0006351;GO:0006355;GO:0006357;GO:0006366;GO:0006725;GO:0006807;GO:0006928;GO:0006935;GO:0007275;GO:0007399;GO:0007409;GO:0007411;GO:0007423;GO:0007444;GO:0007484;GO:0007485;GO:0007486;GO:0007487;GO:0007530;GO:0007548;GO:0007610;GO:0007617;GO:0007618;GO:0007619;GO:0008037;GO:0008038;GO:0008049;GO:0008150;GO:0008152;GO:0009058;GO:…	GO:0005575;GO:0005622;GO:0005623;GO:0005634;GO:0043226;GO:0043227;GO:0043229;GO:0043231;GO:0044424;GO:0044464;	Doublesex dimerisation domain|Doublesex dimerisation domain|Doublesex dimerisation domain|Doublesex dimerisation domain
Ecr	ecdysone receptor	16.91	18.4459	17.2125	17.5228	5.37082	3.24526	5.03004	4.54871	2.99788	6.8473	4.63414	4.82644	3.85225	3.63058	K08535 NR1H2, LXRB; liver X receptor beta|K08536 NR1H3, LXRA; liver X receptor alpha|K14034 NR1H1, EcR; ecdysone receptor	ko03320:PPAR signaling pathway|ko04214:Apoptosis - fly|ko04931:Insulin resistance|ko04932:Non-alcoholic fatty liver disease|ko05160:Hepatitis C	GO:0000976;GO:0000977;GO:0000978;GO:0000981;GO:0000982;GO:0000987;GO:0001012;GO:0001067;GO:0001077;GO:0001221;GO:0001223;GO:0001224;GO:0001225;GO:0001228;GO:0003674;GO:0003676;GO:0003677;GO:0003690;GO:0003700;GO:0003707;GO:0003712;GO:0003713;GO:0004879;GO:0004884;GO:0005102;GO:0005488;GO:0005496;GO:0005515;GO:0008134;GO:0008289;GO:0015485;GO:0019899;GO:0032810;GO:0032934;GO:0034190;GO:0034191;GO:…	GO:0000003;GO:0000122;GO:0000902;GO:0000904;GO:0001655;GO:0001667;GO:0001700;GO:0001959;GO:0001960;GO:0002009;GO:0002064;GO:0002065;GO:0002066;GO:0002165;GO:0002237;GO:0002682;GO:0002683;GO:0002684;GO:0002694;GO:0002695;GO:0002791;GO:0002792;GO:0002793;GO:0003002;GO:0003006;GO:0003008;GO:0006082;GO:0006139;GO:0006351;GO:0006352;GO:0006355;GO:0006357;GO:0006366;GO:0006367;GO:0006629;GO:0006631;GO:…	GO:0000228;GO:0000785;GO:0000790;GO:0005575;GO:0005622;GO:0005623;GO:0005634;GO:0005654;GO:0005667;GO:0005694;GO:0005700;GO:0005737;GO:0008230;GO:0008231;GO:0008232;GO:0030425;GO:0031974;GO:0031981;GO:0032991;GO:0036477;GO:0042995;GO:0043005;GO:0043226;GO:0043227;GO:0043228;GO:0043229;GO:0043231;GO:0043232;GO:0043233;GO:0043235;GO:0044422;GO:0044424;GO:0044427;GO:0044428;GO:0044446;GO:0044454;GO:…	Ligand binding domain of hormone receptors|Ligand binding domain of hormone receptors|Ligand binding domain of hormone receptors|Ligand binding domain of hormone receptors
EF1a-F2	elongation factor 1-alpha F2	1463.25	1335.32	1318.9	1372.49	497.18	552.85	522.04	524.024	384.749	359.645	230.525	324.973	2.61913	4.22339	K03231 EEF1A; elongation factor 1-alpha|K13199 SERBP1; plasminogen activator inhibitor 1 RNA-binding protein	ko03013:Nucleocytoplasmic transport|ko05134:Legionellosis	GO:0000049;GO:0000166;GO:0001882;GO:0001883;GO:0003674;GO:0003676;GO:0003723;GO:0003729;GO:0003746;GO:0003824;GO:0003924;GO:0005488;GO:0005515;GO:0005516;GO:0005525;GO:0008135;GO:0008144;GO:0016462;GO:0016787;GO:0016817;GO:0016818;GO:0017076;GO:0017111;GO:0019001;GO:0019899;GO:0019900;GO:0019901;GO:0032549;GO:0032550;GO:0032553;GO:0032555;GO:0032561;GO:0035639;GO:0036094;GO:0043167;GO:0043168;GO:…	GO:0001775;GO:0002252;GO:0002263;GO:0002274;GO:0002275;GO:0002283;GO:0002366;GO:0002376;GO:0002443;GO:0002444;GO:0002446;GO:0006412;GO:0006414;GO:0006518;GO:0006807;GO:0006810;GO:0006887;GO:0006955;GO:0007275;GO:0007399;GO:0007568;GO:0008150;GO:0008152;GO:0009058;GO:0009059;GO:0009628;GO:0009719;GO:0009790;GO:0009792;GO:0009889;GO:0009890;GO:0009892;GO:0009893;GO:0009894;GO:0009987;GO:0010033;GO:…	GO:0000323;GO:0001726;GO:0005575;GO:0005576;GO:0005622;GO:0005623;GO:0005634;GO:0005730;GO:0005737;GO:0005764;GO:0005765;GO:0005773;GO:0005774;GO:0005829;GO:0005853;GO:0005856;GO:0005886;GO:0005938;GO:0012505;GO:0015629;GO:0016020;GO:0030141;GO:0030863;GO:0030864;GO:0031090;GO:0031252;GO:0031253;GO:0031256;GO:0031410;GO:0031974;GO:0031981;GO:0031982;GO:0031983;GO:0032587;GO:0032991;GO:0034774;GO:…	This protein promotes the GTP-dependent binding of aminoacyl-tRNA to the A-site of ribosomes during protein biosynthesis|This protein promotes the GTP-dependent binding of aminoacyl-tRNA to the A-site of ribosomes during protein biosynthesis|This protein promotes the GTP-dependent binding of aminoacyl-tRNA to the A-site of ribosomes during protein biosynthesis|This protein promotes the GTP-depend…
egh	beta-1,4-mannosyltransferase egh	78.1217	75.2259	77.6581	77.0019	35.7192	29.9813	32.0382	32.5796	31.7242	31.935	19.3203	27.6598	2.3635	2.78389	K02359 EGH; beta-1,4-mannosyltransferase [EC:2.4.1.-]	ko04320:Dorso-ventral axis formation	GO:0000030;GO:0003674;GO:0003824;GO:0016740;GO:0016757;GO:0016758;GO:0019187;	GO:0000003;GO:0000226;GO:0000902;GO:0000904;GO:0001667;GO:0001744;GO:0002009;GO:0002064;GO:0002065;GO:0002066;GO:0003006;GO:0006403;GO:0006629;GO:0006643;GO:0006664;GO:0006665;GO:0006687;GO:0006688;GO:0006807;GO:0006810;GO:0006928;GO:0006935;GO:0006996;GO:0007010;GO:0007017;GO:0007155;GO:0007163;GO:0007275;GO:0007276;GO:0007281;GO:0007292;GO:0007293;GO:0007297;GO:0007298;GO:0007299;GO:0007308;GO:…	GO:0005575;GO:0005622;GO:0005623;GO:0005737;GO:0016020;GO:0016021;GO:0031224;GO:0044424;GO:0044425;GO:0044464;	Glycosyl transferase family group 2|Glycosyl transferase family group 2|Glycosyl transferase family group 2
Eif3h	eukaryotic translation initiation factor 3, subunit H	100.976	106.04	107.807	104.941	37.1661	39.4392	42.0794	39.5615	28.9166	28.3941	12.3337	23.2148	2.6526	4.52043	K03247 EIF3H; translation initiation factor 3 subunit H	ko03013:Nucleocytoplasmic transport|ko05162:Measles	GO:0003674;GO:0003676;GO:0003723;GO:0003743;GO:0005488;GO:0008135;GO:0097159;GO:1901363;	GO:0001944;GO:0006412;GO:0006413;GO:0006417;GO:0006446;GO:0006518;GO:0006807;GO:0007275;GO:0007399;GO:0007417;GO:0007420;GO:0007507;GO:0008150;GO:0008152;GO:0008593;GO:0009058;GO:0009059;GO:0009888;GO:0009889;GO:0009966;GO:0009967;GO:0009987;GO:0010467;GO:0010468;GO:0010556;GO:0010608;GO:0010646;GO:0010647;GO:0019222;GO:0019538;GO:0023051;GO:0023056;GO:0031323;GO:0031326;GO:0032268;GO:0032501;GO:…	GO:0005575;GO:0005622;GO:0005623;GO:0005737;GO:0005829;GO:0005852;GO:0032991;GO:0044424;GO:0044444;GO:0044464;GO:0071541;	component of the eukaryotic translation initiation factor 3 (eIF-3) complex, which is involved in protein synthesis of a specialized repertoire of mRNAs and, together with other initiation factors, stimulates binding of mRNA and methionyl-tRNAi to the 40S ribosome. The eIF-3 complex specifically targets and initiates translation of a subset of mRNAs involved in cell proliferation
Emc	extra macrochaetae	540.561	421.634	493.762	485.319	194.34	151.401	162.252	169.331	156.684	157.117	144.992	152.931	2.8661	3.17345	K04680 ID1; DNA-binding protein inhibitor ID1|K17693 ID2; DNA-binding protein inhibitor ID2|K17695 ID4; DNA-binding protein inhibitor ID4|K17696 EMC; DNA-binding protein inhibitor ID, other	ko04015:Rap1 signaling pathway|ko04350:TGF-beta signaling pathway|ko04390:Hippo signaling pathway|ko04550:Signaling pathways regulating pluripotency of stem cells|ko05202:Transcriptional misregulation in cancer	GO:0000981;GO:0003674;GO:0003700;GO:0005488;GO:0005515;GO:0008022;GO:0008134;GO:0042802;GO:0042803;GO:0043621;GO:0044325;GO:0044877;GO:0046982;GO:0046983;GO:0047485;GO:0070628;GO:0140110;	GO:0000003;GO:0000082;GO:0000083;GO:0000122;GO:0000278;GO:0000902;GO:0000904;GO:0001525;GO:0001568;GO:0001654;GO:0001655;GO:0001656;GO:0001667;GO:0001700;GO:0001745;GO:0001751;GO:0001752;GO:0001754;GO:0001775;GO:0001779;GO:0001822;GO:0001885;GO:0001886;GO:0001932;GO:0001944;GO:0001966;GO:0002009;GO:0002064;GO:0002065;GO:0002066;GO:0002165;GO:0002262;GO:0002376;GO:0002520;GO:0002521;GO:0002682;GO:…	GO:0000785;GO:0005575;GO:0005622;GO:0005623;GO:0005634;GO:0005654;GO:0005694;GO:0005737;GO:0005794;GO:0005813;GO:0005815;GO:0005829;GO:0005856;GO:0012505;GO:0015630;GO:0031974;GO:0031981;GO:0032991;GO:0043226;GO:0043227;GO:0043228;GO:0043229;GO:0043231;GO:0043232;GO:0043233;GO:0044422;GO:0044424;GO:0044427;GO:0044428;GO:0044430;GO:0044444;GO:0044446;GO:0044464;GO:0070013;	helix loop helix domain
Eyg	eyegone	20.8087	18.4459	22.7135	20.656	2.61203	1.81839	2.50194	2.31079	2.41112	2.41017	2.83277	2.55136	8.93896	8.0961	NA	NA	GO:0000976;GO:0000977;GO:0001012;GO:0001067;GO:0003674;GO:0003676;GO:0003677;GO:0003690;GO:0003700;GO:0005488;GO:0043565;GO:0044212;GO:0097159;GO:0140110;GO:1901363;GO:1990837;	GO:0000122;GO:0001654;GO:0001745;GO:0006355;GO:0006357;GO:0007275;GO:0007423;GO:0007431;GO:0007435;GO:0007444;GO:0007469;GO:0007477;GO:0008150;GO:0009653;GO:0009887;GO:0009888;GO:0009889;GO:0009890;GO:0009892;GO:0010468;GO:0010556;GO:0010558;GO:0010605;GO:0010629;GO:0019219;GO:0019222;GO:0022612;GO:0031323;GO:0031324;GO:0031326;GO:0031327;GO:0032501;GO:0032502;GO:0035107;GO:0035114;GO:0035214;GO:…	GO:0005575;GO:0005622;GO:0005623;GO:0005634;GO:0043226;GO:0043227;GO:0043229;GO:0043231;GO:0044424;GO:0044464;	Paired Box domain|Paired Box domain|Paired Box domain
Gpdh	glycerol-3-phosphate dehydrogenase	39.4827	38.3587	41.0407	39.6273	14.6332	14.8688	16.2021	15.2347	14.9957	18.1322	9.68016	14.2694	2.60113	2.77709	K00006 GPD1; glycerol-3-phosphate dehydrogenase (NAD+) [EC:1.1.1.8]	ko00564:Glycerophospholipid metabolism|ko04011:MAPK signaling pathway - yeast	GO:0000166;GO:0003674;GO:0003824;GO:0004367;GO:0004368;GO:0005488;GO:0005515;GO:0016247;GO:0016491;GO:0016614;GO:0016616;GO:0016901;GO:0017080;GO:0036094;GO:0044325;GO:0048037;GO:0050662;GO:0051287;GO:0097159;GO:0098772;GO:1901265;GO:1901363;	GO:0001508;GO:0001932;GO:0001933;GO:0002027;GO:0002028;GO:0003008;GO:0003012;GO:0003013;GO:0003015;GO:0003254;GO:0005975;GO:0005996;GO:0006006;GO:0006066;GO:0006067;GO:0006072;GO:0006091;GO:0006094;GO:0006109;GO:0006110;GO:0006116;GO:0006127;GO:0006139;GO:0006140;GO:0006629;GO:0006638;GO:0006639;GO:0006641;GO:0006644;GO:0006650;GO:0006654;GO:0006725;GO:0006732;GO:0006733;GO:0006734;GO:0006753;GO:…	GO:0005575;GO:0005622;GO:0005623;GO:0005737;GO:0005829;GO:0005886;GO:0009331;GO:0016020;GO:0030016;GO:0030017;GO:0030018;GO:0031430;GO:0031672;GO:0031674;GO:0032991;GO:0043226;GO:0043228;GO:0043229;GO:0043232;GO:0043292;GO:0044422;GO:0044424;GO:0044444;GO:0044449;GO:0044464;GO:0071944;GO:0099080;GO:0099081;GO:0099512;GO:1902494;GO:1990204;	Glycerol-3-phosphate dehydrogenase NAD|Glycerol-3-phosphate dehydrogenase NAD|Glycerol-3-phosphate dehydrogenase NAD
Hsc70-4	heat shock protein cognate 4	3390.95	3042.16	3173.58	3202.23	699.937	526.145	699.226	641.769	898.929	1055.19	512.814	822.312	4.98969	3.89418	K03283 HSPA1s; heat shock 70kDa protein 1/2/6/8	ko03040:Spliceosome|ko04010:MAPK signaling pathway|ko04141:Protein processing in endoplasmic reticulum|ko04144:Endocytosis|ko04213:Longevity regulating pathway - multiple species|ko04612:Antigen processing and presentation|ko04915:Estrogen signaling pathway|ko05134:Legionellosis|ko05145:Toxoplasmosis|ko05162:Measles|ko05164:Influenza A|ko05169:Epstein-Barr virus infection	GO:0003674;GO:0003824;GO:0005488;GO:0005515;GO:0016462;GO:0016787;GO:0016817;GO:0016818;GO:0016887;GO:0017111;GO:0051082;GO:0051087;	GO:0000003;GO:0000375;GO:0000377;GO:0000398;GO:0000902;GO:0000904;GO:0001505;GO:0001700;GO:0002064;GO:0002065;GO:0002066;GO:0003006;GO:0006139;GO:0006325;GO:0006342;GO:0006355;GO:0006396;GO:0006397;GO:0006457;GO:0006725;GO:0006807;GO:0006810;GO:0006836;GO:0006914;GO:0006928;GO:0006935;GO:0006950;GO:0006996;GO:0007154;GO:0007267;GO:0007268;GO:0007269;GO:0007275;GO:0007276;GO:0007281;GO:0007292;GO:…	GO:0000228;GO:0000785;GO:0000790;GO:0005575;GO:0005622;GO:0005623;GO:0005634;GO:0005694;GO:0005726;GO:0005737;GO:0005739;GO:0005829;GO:0031974;GO:0031981;GO:0043226;GO:0043227;GO:0043228;GO:0043229;GO:0043231;GO:0043232;GO:0043233;GO:0044422;GO:0044424;GO:0044427;GO:0044428;GO:0044444;GO:0044446;GO:0044454;GO:0044464;GO:0070013;	Hsp70 protein
Ing3	inhibitor of growth family, member 3	14.1309	17.6355	14.9794	15.582	6.20406	4.81314	5.7676	5.59493	3.42026	2.91265	1.80011	2.71101	2.78501	5.74766	K11319 ING3; inhibitor of growth protein 3	NA	GO:0003674;GO:0005488;GO:0005515;GO:0035064;GO:0042393;GO:0140030;GO:0140034;	GO:0006325;GO:0006338;GO:0006464;GO:0006473;GO:0006475;GO:0006807;GO:0006996;GO:0008150;GO:0008152;GO:0009987;GO:0010941;GO:0010942;GO:0016043;GO:0016569;GO:0016570;GO:0016573;GO:0018193;GO:0018205;GO:0018393;GO:0018394;GO:0019538;GO:0034728;GO:0036211;GO:0042981;GO:0043044;GO:0043065;GO:0043067;GO:0043068;GO:0043170;GO:0043412;GO:0043486;GO:0043543;GO:0043933;GO:0043967;GO:0043968;GO:0044237;GO:…	GO:0000123;GO:0000228;GO:0000785;GO:0000790;GO:0000812;GO:0005575;GO:0005622;GO:0005623;GO:0005634;GO:0005654;GO:0005694;GO:0031248;GO:0031974;GO:0031981;GO:0032777;GO:0032991;GO:0035267;GO:0043189;GO:0043226;GO:0043227;GO:0043228;GO:0043229;GO:0043231;GO:0043232;GO:0043233;GO:0044422;GO:0044424;GO:0044427;GO:0044428;GO:0044446;GO:0044451;GO:0044454;GO:0044464;GO:0070013;GO:0070603;GO:0097346;GO:…	Inhibitor of growth proteins N-terminal histone-binding|Inhibitor of growth proteins N-terminal histone-binding
LOC100576085	ras-related protein Rab-8A	63.5228	56.038	60.5077	60.0229	20.4835	19.1756	19.254	19.6377	13.6582	12.8188	5.78241	10.7531	3.05651	5.5819	K06109 RAB13; Ras-related protein Rab-13|K07901 RAB8A, MEL; Ras-related protein Rab-8A|K07902 RAB8B; Ras-related protein Rab-8B|K07976 RAB; Rab family, other	ko04144:Endocytosis|ko04152:AMPK signaling pathway|ko04530:Tight junction|ko04972:Pancreatic secretion	GO:0000166;GO:0001882;GO:0001883;GO:0003674;GO:0003824;GO:0003924;GO:0005102;GO:0005488;GO:0005515;GO:0005525;GO:0008092;GO:0016462;GO:0016787;GO:0016817;GO:0016818;GO:0017016;GO:0017022;GO:0017076;GO:0017111;GO:0017137;GO:0019001;GO:0019003;GO:0019899;GO:0019900;GO:0019901;GO:0019904;GO:0030911;GO:0031267;GO:0031489;GO:0032549;GO:0032550;GO:0032553;GO:0032555;GO:0032561;GO:0032794;GO:0035639;GO:…	GO:0000003;GO:0000902;GO:0000904;GO:0002376;GO:0002790;GO:0002791;GO:0002793;GO:0003006;GO:0006464;GO:0006605;GO:0006612;GO:0006625;GO:0006807;GO:0006810;GO:0006886;GO:0006887;GO:0006904;GO:0006906;GO:0006996;GO:0007031;GO:0007154;GO:0007165;GO:0007264;GO:0007265;GO:0007275;GO:0007399;GO:0007409;GO:0007548;GO:0008104;GO:0008150;GO:0008152;GO:0008582;GO:0009306;GO:0009653;GO:0009719;GO:0009725;GO:…	GO:0000139;GO:0005575;GO:0005622;GO:0005623;GO:0005634;GO:0005654;GO:0005737;GO:0005768;GO:0005777;GO:0005778;GO:0005794;GO:0005798;GO:0005802;GO:0005813;GO:0005815;GO:0005829;GO:0005856;GO:0005886;GO:0005929;GO:0005938;GO:0008021;GO:0010008;GO:0012505;GO:0012506;GO:0014069;GO:0015630;GO:0016020;GO:0016324;GO:0016604;GO:0030133;GO:0030135;GO:0030136;GO:0030139;GO:0030140;GO:0030141;GO:0030425;GO:…	Rab subfamily of small GTPases|Rab subfamily of small GTPases
LOC100576106	uncharacterized protein DDB_G0292186	13.6653	9.82837	11.8599	11.7845	1.11323	1.15463	1.66443	1.31076	1.05207	1.29613	0.656063	1.00142	8.99058	11.7678	NA	NA	NA	NA	NA	NA
LOC100576110	zinc finger protein GLI4	10.0383	13.2416	11.7042	11.6614	2.75781	1.64136	2.49423	2.2978	0.630015	0.938389	0.501883	0.690096	5.07501	16.8982	K09232 GLIS1_3; zinc finger protein GLIS1/3	NA	GO:0000976;GO:0000977;GO:0000981;GO:0001012;GO:0001067;GO:0001227;GO:0001228;GO:0003674;GO:0003676;GO:0003677;GO:0003690;GO:0003700;GO:0003705;GO:0005488;GO:0043565;GO:0044212;GO:0097159;GO:0140110;GO:1901363;GO:1990837;	GO:0000122;GO:0000768;GO:0006139;GO:0006351;GO:0006355;GO:0006357;GO:0006366;GO:0006725;GO:0006807;GO:0006949;GO:0007275;GO:0007517;GO:0007519;GO:0007520;GO:0007525;GO:0008150;GO:0008152;GO:0009058;GO:0009059;GO:0009653;GO:0009888;GO:0009889;GO:0009890;GO:0009891;GO:0009892;GO:0009893;GO:0009987;GO:0010467;GO:0010468;GO:0010556;GO:0010557;GO:0010558;GO:0010604;GO:0010605;GO:0010628;GO:0010629;GO:…	GO:0005575;GO:0005622;GO:0005623;GO:0005634;GO:0005737;GO:0043226;GO:0043227;GO:0043229;GO:0043231;GO:0044424;GO:0044464;	Zinc finger, C2H2 type|Zinc finger, C2H2 type|Zinc finger, C2H2 type|Zinc finger, C2H2 type|Zinc finger, C2H2 type|Zinc finger, C2H2 type|Zinc finger, C2H2 type|Zinc finger, C2H2 type
LOC100576125	nucleoporin NDC1	17.7683	18.3578	18.9151	18.3471	5.47813	4.28475	5.12131	4.9614	2.02498	2.59168	1.67736	2.09801	3.69796	8.74499	K14315 NDC1, TMEM48; nucleoporin NDC1	ko03013:Nucleocytoplasmic transport	GO:0003674;GO:0005198;GO:0017056;	GO:0000003;GO:0000280;GO:0006403;GO:0006405;GO:0006406;GO:0006611;GO:0006810;GO:0006886;GO:0006913;GO:0006996;GO:0006997;GO:0006999;GO:0007049;GO:0007059;GO:0007127;GO:0007129;GO:0007276;GO:0007283;GO:0008104;GO:0008150;GO:0008152;GO:0009987;GO:0010467;GO:0015031;GO:0015833;GO:0015931;GO:0016032;GO:0016043;GO:0019953;GO:0022402;GO:0022414;GO:0022607;GO:0031081;GO:0031503;GO:0032501;GO:0032504;GO:…	GO:0005575;GO:0005622;GO:0005623;GO:0005634;GO:0005635;GO:0005643;GO:0005737;GO:0005856;GO:0005886;GO:0012505;GO:0015629;GO:0016020;GO:0031090;GO:0031965;GO:0031967;GO:0031975;GO:0032991;GO:0043226;GO:0043227;GO:0043228;GO:0043229;GO:0043231;GO:0043232;GO:0044422;GO:0044424;GO:0044428;GO:0044446;GO:0044464;GO:0070762;GO:0071944;	transport|transport
LOC100576143	HAUS augmin-like complex subunit 3	10.8798	10.5035	9.57258	10.3186	2.44076	2.44507	2.40275	2.42953	0.581824	0.987803	0.369037	0.646221	4.24717	15.9676	NA	NA	NA	GO:0000226;GO:0000278;GO:0006996;GO:0007010;GO:0007017;GO:0007049;GO:0007051;GO:0007052;GO:0007088;GO:0007346;GO:0008150;GO:0009987;GO:0010564;GO:0016043;GO:0022402;GO:0033043;GO:0050789;GO:0050794;GO:0051128;GO:0051726;GO:0051783;GO:0065007;GO:0071840;GO:1902850;GO:1903047;GO:0000280;GO:0048285;GO:0140014;	NA	HAUS augmin-like complex subunit 3|HAUS augmin-like complex subunit 3
LOC100576146	aladin	32.9021	33.2672	30.7032	32.2908	6.24005	6.39229	5.554	6.06211	2.50631	2.02519	1.63514	2.05555	5.32666	15.7091	K14320 AAAS; aladin	ko03013:Nucleocytoplasmic transport	NA	GO:0000003;GO:0003008;GO:0006403;GO:0006405;GO:0006406;GO:0006611;GO:0006810;GO:0006886;GO:0006913;GO:0007610;GO:0007611;GO:0007612;GO:0008104;GO:0008150;GO:0008152;GO:0009566;GO:0010467;GO:0015031;GO:0015833;GO:0015931;GO:0016032;GO:0019953;GO:0022414;GO:0031503;GO:0032386;GO:0032501;GO:0032879;GO:0033036;GO:0034613;GO:0042886;GO:0043170;GO:0044403;GO:0044419;GO:0044703;GO:0045184;GO:0046822;GO:…	GO:0005575;GO:0005622;GO:0005623;GO:0005634;GO:0005635;GO:0005643;GO:0005654;GO:0005737;GO:0005813;GO:0005815;GO:0005829;GO:0005856;GO:0012505;GO:0015630;GO:0016020;GO:0031090;GO:0031965;GO:0031967;GO:0031974;GO:0031975;GO:0031981;GO:0032991;GO:0043226;GO:0043227;GO:0043228;GO:0043229;GO:0043231;GO:0043232;GO:0043233;GO:0044422;GO:0044424;GO:0044428;GO:0044430;GO:0044444;GO:0044446;GO:0044464;GO:…	WD domain, G-beta repeat
LOC100576151	STAGA complex 65 subunit gamma	28.0515	27.988	30.5246	28.8547	5.90018	7.07038	6.76673	6.5791	2.79113	3.153	1.48641	2.47685	4.38581	11.6498	K11316 SUPT7L; STAGA complex 65 subunit gamma	NA	GO:0003674;GO:0003712;GO:0003713;GO:0140110;	GO:0006325;GO:0006464;GO:0006473;GO:0006475;GO:0006807;GO:0006996;GO:0008104;GO:0008150;GO:0008152;GO:0009889;GO:0009891;GO:0009893;GO:0009987;GO:0010556;GO:0010557;GO:0010604;GO:0016043;GO:0016569;GO:0016570;GO:0016573;GO:0018193;GO:0018205;GO:0018393;GO:0018394;GO:0019219;GO:0019222;GO:0019538;GO:0031323;GO:0031325;GO:0031326;GO:0031328;GO:0032507;GO:0033036;GO:0033365;GO:0034504;GO:0034613;GO:…	GO:0000123;GO:0000124;GO:0005575;GO:0005622;GO:0005623;GO:0005634;GO:0005654;GO:0030914;GO:0031248;GO:0031974;GO:0031981;GO:0032991;GO:0043226;GO:0043227;GO:0043229;GO:0043231;GO:0043233;GO:0044422;GO:0044424;GO:0044428;GO:0044446;GO:0044451;GO:0044464;GO:0070013;GO:0070461;GO:1902493;GO:1902494;GO:1905368;GO:1990234;	Bromodomain associated|Bromodomain associated|Bromodomain associated
LOC100576161	-	16577.9	17766.9	17087.8	17144.2	3011.18	476.57	1203.92	1563.89	408.523	278.643	311.546	332.904	10.9625	51.4989	-	-	-	-	-	-
LOC100576184	uncharacterized LOC100576184	15.8284	26.3492	23.7844	21.9873	6.75757	3.41379	5.37349	5.18162	2.57659	1.03043	0.837655	1.48156	4.24333	14.8407	NA	NA	NA	NA	NA	chitin binding. It is involved in the biological process described with chitin metabolic process
LOC100576185	uncharacterized LOC100576185	13.9807	22.9046	14.4695	17.1183	4.81251	3.71602	5.27049	4.59967	0.555258	0.836678	0.290285	0.560741	3.72163	30.528	K16722 SPD2; spindle-defective protein 2|K16725 CEP192; centrosomal protein CEP192	NA	GO:0003674;GO:0003824;GO:0005488;GO:0005515;GO:0016462;GO:0016787;GO:0016817;GO:0016818;GO:0017110;GO:0019899;GO:0019900;GO:0019901;GO:0043262;	GO:0000003;GO:0000226;GO:0002119;GO:0002164;GO:0006996;GO:0007010;GO:0007017;GO:0007049;GO:0007051;GO:0007098;GO:0007099;GO:0007275;GO:0007338;GO:0008104;GO:0008150;GO:0009566;GO:0009790;GO:0009791;GO:0009792;GO:0009987;GO:0016043;GO:0019953;GO:0022402;GO:0022414;GO:0022607;GO:0030953;GO:0031023;GO:0031122;GO:0032501;GO:0032502;GO:0033036;GO:0035044;GO:0040025;GO:0044085;GO:0044703;GO:0048513;GO:…	GO:0000242;GO:0005575;GO:0005622;GO:0005623;GO:0005737;GO:0005813;GO:0005814;GO:0005815;GO:0005856;GO:0015630;GO:0043226;GO:0043228;GO:0043229;GO:0043232;GO:0044422;GO:0044424;GO:0044430;GO:0044444;GO:0044446;GO:0044450;GO:0044464;	centrosome cycle|centrosome cycle
LOC100576196	uncharacterized LOC100576196	119.914	157.835	149.336	142.362	56.933	53.0602	56.4359	55.4764	31.9773	45.4535	18.3484	31.9264	2.56617	4.45906	K12800 NLRP3, PYPAF1; NACHT, LRR and PYD domains-containing protein 3	ko04217:Necroptosis|ko04621:NOD-like receptor signaling pathway|ko05133:Pertussis|ko05164:Influenza A	NA	NA	NA	NACHT domain|NACHT domain
LOC100576247	frizzled 2	678.452	655.414	749.329	694.398	232.393	197.329	257.523	229.081	108.498	118.494	56.6931	94.5618	3.03123	7.34332	K02375 FZD5_8, fz2; frizzled 5/8	ko04150:mTOR signaling pathway|ko04310:Wnt signaling pathway|ko04390:Hippo signaling pathway|ko04550:Signaling pathways regulating pluripotency of stem cells|ko04916:Melanogenesis|ko04934:Cushing syndrome|ko05165:Human papillomavirus infection|ko05166:Human T-cell leukemia virus 1 infection|ko05200:Pathways in cancer|ko05205:Proteoglycans in cancer|ko05217:Basal cell carcinoma|ko05224:Breast canc…	GO:0001540;GO:0003674;GO:0004888;GO:0004930;GO:0005102;GO:0005488;GO:0005515;GO:0017147;GO:0019899;GO:0019900;GO:0019901;GO:0019904;GO:0030165;GO:0031625;GO:0033218;GO:0038023;GO:0042277;GO:0042813;GO:0044389;GO:0044877;GO:0060089;	GO:0000003;GO:0000122;GO:0000578;GO:0000902;GO:0000904;GO:0001525;GO:0001568;GO:0001654;GO:0001701;GO:0001763;GO:0001775;GO:0001817;GO:0001819;GO:0001890;GO:0001892;GO:0001932;GO:0001934;GO:0001944;GO:0002009;GO:0002164;GO:0002165;GO:0002168;GO:0002237;GO:0002376;GO:0002520;GO:0002521;GO:0002682;GO:0002684;GO:0002697;GO:0002699;GO:0002700;GO:0002702;GO:0002703;GO:0002705;GO:0002706;GO:0002708;GO:…	GO:0005575;GO:0005576;GO:0005622;GO:0005623;GO:0005634;GO:0005737;GO:0005768;GO:0005769;GO:0005794;GO:0005886;GO:0005887;GO:0005911;GO:0005923;GO:0009986;GO:0010008;GO:0012505;GO:0012506;GO:0016020;GO:0016021;GO:0030054;GO:0030135;GO:0030136;GO:0030139;GO:0030659;GO:0030662;GO:0030665;GO:0030666;GO:0030669;GO:0031090;GO:0031224;GO:0031226;GO:0031410;GO:0031901;GO:0031982;GO:0032991;GO:0043226;GO:…	Frizzled/Smoothened family membrane region|Frizzled/Smoothened family membrane region|Frizzled/Smoothened family membrane region|Frizzled/Smoothened family membrane region|Frizzled/Smoothened family membrane region
LOC100576266	uncharacterized LOC100576266	10.3164	11.7474	9.93634	10.6667	4.17426	2.69744	3.67496	3.51555	1.16853	1.1873	0.728248	1.02803	3.03415	10.3759	NA	NA	NA	NA	NA	Sterile alpha motif.|Sterile alpha motif.
LOC100576293	zinc finger protein 182	11.2302	18.2398	14.8989	14.7896	2.24732	3.19115	5.1049	3.51446	1.47527	1.99998	0.735556	1.4036	4.20822	10.5369	K09219 SCRT; scratch	NA	NA	NA	GO:0000228;GO:0005575;GO:0005622;GO:0005623;GO:0005634;GO:0005694;GO:0031974;GO:0031981;GO:0043226;GO:0043227;GO:0043228;GO:0043229;GO:0043231;GO:0043232;GO:0043233;GO:0044422;GO:0044424;GO:0044428;GO:0044446;GO:0044464;GO:0070013;	C2H2-type zinc finger
LOC100576333	nucleoredoxin	41.5439	44.0915	42.6726	42.7693	12.9338	10.6087	13.3153	12.2859	12.6922	12.4091	9.42384	11.5084	3.48116	3.71637	K17609 NXN; nucleoredoxin [EC:1.8.1.8]	NA	GO:0003674;GO:0003824;GO:0004791;GO:0015036;GO:0016209;GO:0016491;GO:0016651;GO:0016667;GO:0016668;	GO:0007275;GO:0008150;GO:0008152;GO:0009636;GO:0009892;GO:0009966;GO:0009968;GO:0009987;GO:0010605;GO:0010646;GO:0010648;GO:0019222;GO:0023051;GO:0023057;GO:0030111;GO:0030178;GO:0031323;GO:0031324;GO:0031396;GO:0031397;GO:0031399;GO:0031400;GO:0032268;GO:0032269;GO:0032501;GO:0032502;GO:0042221;GO:0048519;GO:0048523;GO:0048583;GO:0048585;GO:0048731;GO:0048856;GO:0050789;GO:0050794;GO:0050896;GO:…	GO:0005575;GO:0005622;GO:0005623;GO:0005634;GO:0005737;GO:0043226;GO:0043227;GO:0043229;GO:0043231;GO:0044424;GO:0044464;	Nucleoredoxin
LOC100576381	probable basic-leucine zipper transcription factor Q	46.0458	47.7909	45.525	46.4539	14.9228	14.7701	11.8025	13.8318	9.88487	11.8111	4.73738	8.81112	3.35848	5.2722	NA	NA	NA	NA	NA	Coiled-coil domain-containing protein 117|Coiled-coil domain-containing protein 117|Coiled-coil domain-containing protein 117|Coiled-coil domain-containing protein 117|Coiled-coil domain-containing protein 117
LOC100576383	mannosyl-oligosaccharide 1,2-alpha-mannosidase IA	53.884	89.2068	78.5636	73.8848	21.1685	13.048	19.1379	17.7848	7.52566	8.97912	5.19914	7.23464	4.15437	10.2126	K01230 MAN1A_C, MNS1_2; mannosyl-oligosaccharide alpha-1,2-mannosidase [EC:3.2.1.113]	ko00510:N-Glycan biosynthesis|ko00513:Various types of N-glycan biosynthesis|ko04141:Protein processing in endoplasmic reticulum	GO:0003674;GO:0003824;GO:0004553;GO:0004559;GO:0004571;GO:0015923;GO:0015924;GO:0016787;GO:0016798;	GO:0002252;GO:0002376;GO:0006491;GO:0006807;GO:0007275;GO:0007568;GO:0008150;GO:0008152;GO:0008340;GO:0009100;GO:0009987;GO:0010259;GO:0019538;GO:0032501;GO:0032502;GO:0035010;GO:0042221;GO:0042493;GO:0043170;GO:0044237;GO:0044238;GO:0044260;GO:0048856;GO:0050896;GO:0071704;GO:0072347;GO:1901135;GO:1901564;	GO:0000139;GO:0005575;GO:0005622;GO:0005623;GO:0005737;GO:0005783;GO:0005794;GO:0012505;GO:0016020;GO:0031090;GO:0031984;GO:0043226;GO:0043227;GO:0043229;GO:0043231;GO:0044422;GO:0044424;GO:0044431;GO:0044444;GO:0044446;GO:0044464;GO:0098588;GO:0098791;	Glycosyl hydrolase family 47|Glycosyl hydrolase family 47|Glycosyl hydrolase family 47
LOC100576404	probable helicase with zinc finger domain	75.2991	57.0554	72.8641	68.4062	18.0482	17.4742	20.8967	18.8064	22.1226	22.5322	22.0742	22.243	3.63739	3.0754	NA	NA	NA	NA	NA	AAA domain
LOC100576432	uncharacterized LOC100576432	47.1901	63.1525	50.54	53.6275	16.9176	15.0432	19.0389	16.9999	3.27901	5.03658	2.0993	3.47163	3.15458	15.4474	NA	NA	GO:0003674;GO:0003779;GO:0005488;GO:0005515;GO:0008092;	GO:0000910;GO:0000912;GO:0000915;GO:0006996;GO:0007010;GO:0007015;GO:0007049;GO:0007275;GO:0007349;GO:0008150;GO:0009653;GO:0009987;GO:0016043;GO:0022402;GO:0022607;GO:0030029;GO:0030036;GO:0030865;GO:0030866;GO:0031032;GO:0032501;GO:0032502;GO:0032506;GO:0044085;GO:0044837;GO:0048646;GO:0048856;GO:0051301;GO:0061640;GO:0071840;GO:0097435;	GO:0005575;GO:0005622;GO:0005623;GO:0005737;GO:0005829;GO:0005886;GO:0016020;GO:0032153;GO:0032154;GO:0032155;GO:0044424;GO:0044425;GO:0044444;GO:0044459;GO:0044464;GO:0071944;GO:0098590;	Serendipity locus alpha protein (SRY-A)|Serendipity locus alpha protein (SRY-A)
LOC100576449	protein patched	50.642	48.5699	51.0466	50.0862	10.9421	10.5628	11.0983	10.8677	8.1151	9.94282	5.77414	7.94402	4.60872	6.30489	K06225 PTCH1; patched 1|K11101 PTCH2; patched 2	ko04024:cAMP signaling pathway|ko04340:Hedgehog signaling pathway|ko04341:Hedgehog signaling pathway - fly|ko04360:Axon guidance|ko05200:Pathways in cancer|ko05205:Proteoglycans in cancer|ko05217:Basal cell carcinoma	GO:0001664;GO:0003674;GO:0004888;GO:0005102;GO:0005113;GO:0005119;GO:0005488;GO:0005496;GO:0005515;GO:0005539;GO:0008158;GO:0008201;GO:0008270;GO:0008289;GO:0015485;GO:0030228;GO:0030332;GO:0032934;GO:0036094;GO:0038023;GO:0038024;GO:0043167;GO:0043168;GO:0043169;GO:0043178;GO:0044877;GO:0046872;GO:0046914;GO:0060089;GO:0097108;GO:0097159;GO:0097367;GO:1901681;	GO:0000003;GO:0000122;GO:0000578;GO:0000902;GO:0000904;GO:0001101;GO:0001503;GO:0001649;GO:0001654;GO:0001655;GO:0001656;GO:0001657;GO:0001658;GO:0001701;GO:0001708;GO:0001709;GO:0001746;GO:0001763;GO:0001822;GO:0001823;GO:0001838;GO:0001840;GO:0001841;GO:0001843;GO:0002009;GO:0002064;GO:0002065;GO:0002066;GO:0002165;GO:0003002;GO:0003006;GO:0003007;GO:0006355;GO:0006357;GO:0006508;GO:0006793;GO:…	GO:0005575;GO:0005576;GO:0005622;GO:0005623;GO:0005634;GO:0005737;GO:0005886;GO:0005887;GO:0005901;GO:0005929;GO:0012506;GO:0014069;GO:0016020;GO:0016021;GO:0016324;GO:0030139;GO:0030424;GO:0030425;GO:0030426;GO:0030427;GO:0030496;GO:0030659;GO:0030666;GO:0031090;GO:0031224;GO:0031226;GO:0031253;GO:0031410;GO:0031982;GO:0032279;GO:0033267;GO:0036477;GO:0042995;GO:0043005;GO:0043226;GO:0043227;GO:…	Sterol-sensing domain of SREBP cleavage-activation|Sterol-sensing domain of SREBP cleavage-activation|Sterol-sensing domain of SREBP cleavage-activation|Sterol-sensing domain of SREBP cleavage-activation
LOC100576461	uncharacterized LOC100576461	14.9118	23.1376	17.4601	18.5032	5.89646	4.71626	4.32726	4.97999	2.83925	3.14664	1.59715	2.52768	3.71551	7.32023	NA	NA	NA	NA	NA	NA
LOC100576478	-	10.4205	11.6032	10.7608	10.9282	4.51929	3.72991	4.1614	4.13687	2.70997	2.13054	1.47567	2.10539	2.64165	5.19056	-	-	-	-	-	-
LOC100576517	-	9.33985	14.144	9.39252	10.9588	4.07191	1.38943	1.90841	2.45658	0.549747	0.287831	0.550042	0.46254	4.46099	23.6926	-	-	-	-	-	-
LOC100576600	zinc finger protein 345	41.8928	50.3199	40.5159	44.2429	16.3256	17.7087	18.7738	17.6027	4.42001	4.57317	1.25217	3.41512	2.51341	12.955	NA	NA	GO:0000981;GO:0001227;GO:0003674;GO:0003676;GO:0003677;GO:0003700;GO:0005488;GO:0043565;GO:0097159;GO:0140110;GO:1901363;	GO:0000122;GO:0002164;GO:0002376;GO:0002520;GO:0006355;GO:0006357;GO:0007163;GO:0007275;GO:0007399;GO:0007405;GO:0008150;GO:0008283;GO:0008356;GO:0009791;GO:0009889;GO:0009890;GO:0009892;GO:0009987;GO:0010468;GO:0010556;GO:0010558;GO:0010605;GO:0010629;GO:0017145;GO:0019219;GO:0019222;GO:0022008;GO:0030097;GO:0030154;GO:0031323;GO:0031324;GO:0031326;GO:0031327;GO:0032501;GO:0032502;GO:0035166;GO:…	GO:0005575;GO:0005622;GO:0005623;GO:0005634;GO:0043226;GO:0043227;GO:0043229;GO:0043231;GO:0044424;GO:0044464;	Zinc finger protein|Zinc finger protein
LOC100576602	-	14.8252	44.8429	33.5777	31.082	4.45886	3.39791	4.69329	4.18335	0.461635	0.766576	0.328429	0.51888	7.42991	59.902	-	-	-	-	-	-
LOC100576619	CUE domain-containing protein 2	13.5891	11.7647	10.146	11.8332	2.93783	1.81728	1.92699	2.22737	0.509175	0.865885	0.452226	0.609095	5.31266	19.4276	NA	NA	NA	GO:0001817;GO:0001818;GO:0002682;GO:0002683;GO:0002697;GO:0002698;GO:0002700;GO:0002701;GO:0002718;GO:0002719;GO:0008150;GO:0010935;GO:0010936;GO:0031347;GO:0031348;GO:0032101;GO:0032102;GO:0048519;GO:0048583;GO:0048585;GO:0050727;GO:0050728;GO:0050776;GO:0050777;GO:0050789;GO:0051239;GO:0051241;GO:0065007;GO:0080134;GO:1900015;GO:1900016;GO:0001816;GO:0032501;GO:0002376;GO:0002252;GO:0002440;GO:…	GO:0005575;GO:0005622;GO:0005623;GO:0005634;GO:0005635;GO:0005654;GO:0005737;GO:0005829;GO:0012505;GO:0016020;GO:0031090;GO:0031965;GO:0031967;GO:0031974;GO:0031975;GO:0031981;GO:0043226;GO:0043227;GO:0043229;GO:0043231;GO:0043233;GO:0044422;GO:0044424;GO:0044428;GO:0044444;GO:0044446;GO:0044464;GO:0070013;	CUE domain-containing protein
LOC100576625	uncharacterized LOC100576625	24.1946	30.7292	25.4939	26.8059	10.8278	9.63595	7.21565	9.22646	3.52697	3.12826	2.19614	2.95046	2.90533	9.08533	K18415 VRET; vreteno	NA	GO:0003674;GO:0005488;GO:0005515;	GO:0000003;GO:0003006;GO:0006139;GO:0006725;GO:0006807;GO:0007276;GO:0007281;GO:0007292;GO:0007293;GO:0008150;GO:0008152;GO:0009653;GO:0009987;GO:0010468;GO:0010525;GO:0010526;GO:0010528;GO:0010529;GO:0016070;GO:0019222;GO:0019953;GO:0022412;GO:0022414;GO:0030154;GO:0032501;GO:0032502;GO:0032504;GO:0034587;GO:0034641;GO:0034660;GO:0043170;GO:0044237;GO:0044238;GO:0044703;GO:0046483;GO:0048468;GO:…	GO:0005575;GO:0005622;GO:0005623;GO:0005737;GO:0032991;GO:0035770;GO:0036464;GO:0043186;GO:0043226;GO:0043228;GO:0043229;GO:0043232;GO:0044424;GO:0044444;GO:0044464;GO:0045495;GO:0060293;GO:0070725;GO:1990904;	Tudor domain
LOC100576657	-	7.36863	15.503	9.83638	10.9027	1.79583	2.32101	1.79902	1.97195	0.685727	0.957513	0.447166	0.696802	5.52887	15.6467	-	-	-	-	-	-
LOC100576699	-	9.99114	13.5849	9.57996	11.052	2.9712	2.77021	3.67942	3.14028	0.360846	0.354784	0.126128	0.280586	3.51944	39.389	-	-	-	-	-	-
LOC100576717	restin homolog	73.021	107.42	81.7713	87.4041	23.8291	24.2916	26.8481	24.9896	9.04788	8.37984	2.77475	6.73416	3.49762	12.9792	K20915 TP53BP1, P202; tumor suppressor p53-binding protein 1	ko04621:NOD-like receptor signaling pathway	GO:0001085;GO:0001102;GO:0002039;GO:0003674;GO:0003676;GO:0003677;GO:0003684;GO:0003712;GO:0005488;GO:0005515;GO:0008134;GO:0033613;GO:0035064;GO:0042162;GO:0042393;GO:0043565;GO:0061649;GO:0097159;GO:0140030;GO:0140034;GO:0140035;GO:0140036;GO:0140110;GO:1901363;	GO:0000018;GO:0000075;GO:0000077;GO:0000726;GO:0002637;GO:0002639;GO:0002682;GO:0002684;GO:0002694;GO:0002696;GO:0002697;GO:0002699;GO:0002700;GO:0002702;GO:0002703;GO:0002705;GO:0002706;GO:0002708;GO:0002712;GO:0002714;GO:0002819;GO:0002821;GO:0002822;GO:0002824;GO:0002889;GO:0002891;GO:0006139;GO:0006259;GO:0006281;GO:0006282;GO:0006302;GO:0006303;GO:0006355;GO:0006357;GO:0006725;GO:0006807;GO:…	GO:0000228;GO:0000775;GO:0000776;GO:0000781;GO:0000784;GO:0005575;GO:0005622;GO:0005623;GO:0005634;GO:0005654;GO:0005657;GO:0005694;GO:0005737;GO:0016604;GO:0031974;GO:0031981;GO:0032991;GO:0035861;GO:0043226;GO:0043227;GO:0043228;GO:0043229;GO:0043231;GO:0043232;GO:0043233;GO:0044422;GO:0044424;GO:0044427;GO:0044428;GO:0044446;GO:0044451;GO:0044454;GO:0044464;GO:0070013;GO:0090734;GO:0098687;GO:…	Tumour suppressor p53-binding protein-1 Tudor
LOC100576759	uncharacterized LOC100576759	59.5397	59.2797	68.8208	62.5467	17.4225	15.0879	16.7067	16.4057	18.1306	18.646	8.02734	14.9346	3.8125	4.18803	NA	NA	NA	NA	NA	NA
LOC100576760	uncharacterized LOC100576760	39.6551	42.7646	36.9909	39.8035	10.9529	11.6647	15.3374	12.6517	2.46829	2.24583	2.05427	2.25613	3.1461	17.6424	NA	NA	NA	NA	NA	ABC transporter, phosphonate, periplasmic substrate-binding protein|ABC transporter, phosphonate, periplasmic substrate-binding protein
LOC100576761	protein Spindly	42.7387	65.8308	42.3731	50.3142	16.0942	12.8278	15.7137	14.8786	2.05303	2.22298	0.933821	1.73661	3.38166	28.9727	NA	NA	GO:0003674;GO:0005488;GO:0005515;GO:0008157;GO:0019899;GO:0019902;GO:0019903;	GO:0007088;GO:0007346;GO:0008150;GO:0010564;GO:0010965;GO:0030071;GO:0033043;GO:0033044;GO:0033045;GO:0033047;GO:0050789;GO:0050794;GO:0051128;GO:0051726;GO:0051783;GO:0051983;GO:0065007;GO:1901987;GO:1901990;GO:1902099;GO:1905818;GO:0000278;GO:0000280;GO:0006996;GO:0007049;GO:0009987;GO:0016043;GO:0022402;GO:0048285;GO:0071840;GO:0140014;GO:1903047;GO:0007059;GO:0051276;GO:0000070;GO:0000819;GO:…	GO:0000775;GO:0000776;GO:0005575;GO:0005622;GO:0005623;GO:0005694;GO:0005856;GO:0005874;GO:0015630;GO:0032991;GO:0043226;GO:0043228;GO:0043229;GO:0043232;GO:0044422;GO:0044424;GO:0044427;GO:0044430;GO:0044446;GO:0044464;GO:0098687;GO:0099080;GO:0099081;GO:0099512;GO:0099513;	NA
LOC100576814	uncharacterized LOC100576814	64.519	89.604	88.6385	80.9205	15.556	9.26746	11.5152	12.1129	12.5777	12.9289	12.7561	12.7542	6.68053	6.34461	NA	NA	NA	NA	NA	Domain of unknown function (DUF4786)|Domain of unknown function (DUF4786)
LOC100576863	uncharacterized LOC100576863	15.5589	17.4856	17.8942	16.9796	7.17144	4.93764	5.51969	5.87626	0.748556	1.85292	0.784324	1.1286	2.88952	15.0448	NA	NA	NA	NA	NA	NA
LOC100576968	merlin	10.8829	14.9859	11.2916	12.3868	4.71531	3.87506	3.55328	4.04788	0.734338	0.657191	0.343258	0.578262	3.06006	21.4207	K16684 NF2; merlin	ko04390:Hippo signaling pathway|ko04391:Hippo signaling pathway - fly|ko04392:Hippo signaling pathway - multiple species|ko04530:Tight junction	GO:0003674;GO:0005102;GO:0005178;GO:0005488;GO:0005515;GO:0008013;GO:0008092;GO:0019904;GO:0044877;GO:0050839;	GO:0000003;GO:0000280;GO:0000578;GO:0000910;GO:0001558;GO:0001654;GO:0001704;GO:0001707;GO:0001745;GO:0001751;GO:0001754;GO:0001932;GO:0001933;GO:0001934;GO:0001952;GO:0001953;GO:0002088;GO:0003002;GO:0003006;GO:0006403;GO:0006469;GO:0006810;GO:0006897;GO:0006996;GO:0007010;GO:0007028;GO:0007049;GO:0007059;GO:0007112;GO:0007140;GO:0007154;GO:0007162;GO:0007165;GO:0007166;GO:0007167;GO:0007178;GO:…	GO:0001726;GO:0005575;GO:0005622;GO:0005623;GO:0005634;GO:0005730;GO:0005737;GO:0005739;GO:0005768;GO:0005769;GO:0005829;GO:0005856;GO:0005886;GO:0005911;GO:0005912;GO:0005938;GO:0009898;GO:0012505;GO:0015629;GO:0016006;GO:0016020;GO:0016324;GO:0030027;GO:0030054;GO:0030175;GO:0030863;GO:0030864;GO:0031252;GO:0031253;GO:0031256;GO:0031410;GO:0031527;GO:0031974;GO:0031981;GO:0031982;GO:0032153;GO:…	Ezrin/radixin/moesin family|Ezrin/radixin/moesin family|Ezrin/radixin/moesin family|Ezrin/radixin/moesin family
LOC100576983	uncharacterized LOC100576983	111.812	87.562	113.345	104.24	16.0887	12.8176	17.7533	15.5532	27.5279	21.4381	16.6358	21.8673	6.70214	4.76693	NA	NA	NA	NA	NA	NA
LOC100577033	zinc finger protein 33B	39.8328	46.0387	50.166	45.3458	18.4912	16.3649	18.7019	17.8527	9.57557	9.49626	5.36732	8.14638	2.54	5.56638	NA	NA	NA	NA	NA	zinc finger|zinc finger
LOC100577074	-	36.5245	28.374	27.5234	30.8073	7.11688	7.93957	6.83725	7.2979	2.62768	3.92793	2.93313	3.16291	4.22139	9.74017	-	-	-	-	-	-
LOC100577098	enolase-phosphatase E1	26.0602	10.0391	15.015	17.0381	4.17265	2.07894	3.32103	3.19088	0.509529	0.465534	0.559601	0.511554	5.33963	33.3065	NA	NA	NA	GO:0002009;GO:0002165;GO:0007275;GO:0007444;GO:0007552;GO:0007560;GO:0007561;GO:0008150;GO:0009653;GO:0009791;GO:0009886;GO:0009887;GO:0009888;GO:0032501;GO:0032502;GO:0035239;GO:0035295;GO:0048513;GO:0048563;GO:0048569;GO:0048707;GO:0048729;GO:0048731;GO:0048856;GO:0060429;GO:0060562;	GO:0005575;GO:0005623;GO:0005886;GO:0016020;GO:0019898;GO:0044425;GO:0044464;GO:0071944;	NA
LOC100577122	cellular tumor antigen p53	84.2724	60.0254	70.1068	71.4682	13.7766	13.8355	12.8072	13.4731	9.773	11.2382	5.59796	8.86972	5.30451	8.05755	K04451 TP53, P53; tumor protein p53|K10148 TP73; tumor protein p73|K10149 TP63; tumor protein p63	ko01522:Endocrine resistance|ko01524:Platinum drug resistance|ko04010:MAPK signaling pathway|ko04071:Sphingolipid signaling pathway|ko04110:Cell cycle|ko04115:p53 signaling pathway|ko04137:Mitophagy - animal|ko04151:PI3K-Akt signaling pathway|ko04210:Apoptosis|ko04211:Longevity regulating pathway|ko04214:Apoptosis - fly|ko04216:Ferroptosis|ko04218:Cellular senescence|ko04310:Wnt signaling pathway…	GO:0000976;GO:0000977;GO:0000978;GO:0000981;GO:0000982;GO:0000987;GO:0001012;GO:0001067;GO:0001077;GO:0001085;GO:0001091;GO:0001097;GO:0001098;GO:0001099;GO:0001228;GO:0002039;GO:0003674;GO:0003676;GO:0003677;GO:0003682;GO:0003684;GO:0003690;GO:0003700;GO:0005488;GO:0005515;GO:0008134;GO:0019899;GO:0019900;GO:0019901;GO:0019904;GO:0031624;GO:0031625;GO:0042802;GO:0043565;GO:0044212;GO:0044389;GO:…	GO:0000003;GO:0000075;GO:0000077;GO:0000122;GO:0000187;GO:0000278;GO:0000280;GO:0001302;GO:0001501;GO:0001655;GO:0001736;GO:0001738;GO:0001763;GO:0001836;GO:0001894;GO:0001932;GO:0001933;GO:0001934;GO:0001942;GO:0002009;GO:0002053;GO:0002064;GO:0002065;GO:0002067;GO:0002682;GO:0003002;GO:0003006;GO:0006139;GO:0006259;GO:0006281;GO:0006282;GO:0006298;GO:0006310;GO:0006325;GO:0006338;GO:0006351;GO:…	GO:0000228;GO:0000785;GO:0000790;GO:0005575;GO:0005622;GO:0005623;GO:0005634;GO:0005654;GO:0005667;GO:0005694;GO:0005737;GO:0005783;GO:0005791;GO:0005794;GO:0005829;GO:0012505;GO:0030054;GO:0030425;GO:0031974;GO:0031981;GO:0032991;GO:0036477;GO:0042995;GO:0043005;GO:0043226;GO:0043227;GO:0043228;GO:0043229;GO:0043231;GO:0043232;GO:0043233;GO:0044422;GO:0044424;GO:0044427;GO:0044428;GO:0044444;GO:…	P53 DNA-binding domain|P53 DNA-binding domain|P53 DNA-binding domain
LOC100577180	uncharacterized LOC100577180	13.1258	16.3408	11.667	13.7112	4.00649	3.24105	3.78991	3.67915	2.36859	2.14853	0.718071	1.74506	3.72673	7.85713	NA	NA	NA	NA	GO:0005575;GO:0005622;GO:0005623;GO:0005813;GO:0005815;GO:0005856;GO:0015630;GO:0043226;GO:0043228;GO:0043229;GO:0043232;GO:0044422;GO:0044424;GO:0044430;GO:0044446;GO:0044464;	Tetratricopeptide repeat
LOC100577220	regulatory protein MIG1	14.6051	10.0577	10.3821	11.6816	2.31617	1.86206	2.52836	2.23553	0.387135	0.871461	0.24064	0.499746	5.22544	23.3752	NA	NA	GO:0003674;GO:0003700;GO:0140110;	GO:0006355;GO:0006357;GO:0008150;GO:0009889;GO:0010468;GO:0010556;GO:0019219;GO:0019222;GO:0031323;GO:0031326;GO:0050789;GO:0050794;GO:0051171;GO:0051252;GO:0060255;GO:0065007;GO:0080090;GO:1903506;GO:2000112;GO:2001141;GO:0008152;GO:0006139;GO:0006351;GO:0006725;GO:0006807;GO:0009058;GO:0009059;GO:0009987;GO:0010467;GO:0016070;GO:0018130;GO:0019438;GO:0032774;GO:0034641;GO:0034645;GO:0034654;GO:…	GO:0005575;GO:0005622;GO:0005623;GO:0005634;GO:0005654;GO:0031974;GO:0031981;GO:0043226;GO:0043227;GO:0043229;GO:0043231;GO:0043233;GO:0044422;GO:0044424;GO:0044428;GO:0044446;GO:0044464;GO:0070013;	Zinc finger, C2H2 type
LOC100577237	ankyrin repeat and ELMO domain-containing protein D	21.4068	37.9651	26.0726	28.4815	8.76697	4.5419	6.53478	6.61455	0.303809	1.08698	0.403008	0.597932	4.30589	47.6334	NA	NA	NA	NA	NA	NA
LOC100577291	-	16.5024	19.753	19.1551	18.4702	4.88735	4.1383	4.5437	4.52312	5.74509	5.11694	3.16821	4.67674	4.0835	3.94936	-	-	-	-	-	-
LOC100577295	zinc finger protein 184	9.17249	13.608	8.89191	10.5575	3.87857	3.09248	3.79714	3.5894	0.84322	1.22972	0.60063	0.891191	2.94129	11.8465	NA	NA	GO:0000981;GO:0003674;GO:0003700;GO:0005488;GO:0005515;GO:0019904;GO:0030275;GO:0070742;GO:0140110;	GO:0006355;GO:0006357;GO:0008150;GO:0009889;GO:0009891;GO:0009893;GO:0010468;GO:0010556;GO:0010557;GO:0010604;GO:0010628;GO:0019219;GO:0019222;GO:0031323;GO:0031325;GO:0031326;GO:0031328;GO:0045893;GO:0045935;GO:0048518;GO:0048522;GO:0050789;GO:0050794;GO:0051171;GO:0051173;GO:0051252;GO:0051254;GO:0060255;GO:0065007;GO:0080090;GO:1902680;GO:1903506;GO:1903508;GO:2000112;GO:2001141;GO:0008152;GO:…	NA	Zinc finger, C2H2 type
LOC100577296	checkpoint protein HUS1	11.0297	11.0782	13.2881	11.7987	4.41423	2.91233	2.68132	3.33596	3.13765	3.62573	1.40431	2.72257	3.53681	4.33365	K10903 HUS1; HUS1 checkpoint protein	ko04218:Cellular senescence	GO:0003674;GO:0005488;GO:0005515;	GO:0000003;GO:0000075;GO:0000076;GO:0000077;GO:0000278;GO:0000723;GO:0000724;GO:0000725;GO:0001932;GO:0003006;GO:0006139;GO:0006259;GO:0006275;GO:0006281;GO:0006289;GO:0006302;GO:0006310;GO:0006464;GO:0006468;GO:0006725;GO:0006793;GO:0006796;GO:0006807;GO:0006915;GO:0006950;GO:0006974;GO:0006996;GO:0006997;GO:0007049;GO:0007059;GO:0007093;GO:0007154;GO:0007165;GO:0007275;GO:0007276;GO:0007281;GO:…	GO:0000228;GO:0000785;GO:0000790;GO:0000793;GO:0000794;GO:0005575;GO:0005622;GO:0005623;GO:0005634;GO:0005654;GO:0005694;GO:0005737;GO:0030896;GO:0031974;GO:0031981;GO:0032991;GO:0035861;GO:0043073;GO:0043226;GO:0043227;GO:0043228;GO:0043229;GO:0043231;GO:0043232;GO:0043233;GO:0044422;GO:0044424;GO:0044427;GO:0044428;GO:0044446;GO:0044454;GO:0044464;GO:0070013;GO:0090734;	Hus1-like protein|Hus1-like protein
LOC100577308	dystrotelin	37.8876	44.7489	40.3467	40.9944	12.518	8.34538	10.27	10.3778	1.70002	1.70281	0.932011	1.44495	3.9502	28.3709	NA	NA	NA	GO:0000910;GO:0000912;GO:0000915;GO:0006996;GO:0007010;GO:0007049;GO:0007275;GO:0007349;GO:0008150;GO:0009653;GO:0009987;GO:0016043;GO:0022402;GO:0022607;GO:0030029;GO:0030036;GO:0030865;GO:0030866;GO:0031032;GO:0032501;GO:0032502;GO:0032506;GO:0044085;GO:0044837;GO:0048646;GO:0048856;GO:0051301;GO:0061640;GO:0071840;	GO:0005575;GO:0016020;GO:0019898;GO:0044425;	EF hand|EF hand|EF hand
LOC100577335	protein rolling stone	16.9066	11.257	12.9391	13.7009	3.75353	5.60292	4.7289	4.69512	2.29843	3.65764	3.15121	3.03576	2.91812	4.51318	NA	NA	NA	NA	GO:0005575;GO:0016020;	NA
LOC100577365	homeobox protein invected	16.5788	18.5444	21.5462	18.8898	1.91932	1.11166	1.28006	1.43701	0.471314	0.627338	0.269806	0.456152	13.1452	41.4112	K09319 EN; homeobox protein engrailed	ko04341:Hedgehog signaling pathway - fly	GO:0000976;GO:0000977;GO:0000978;GO:0000981;GO:0000982;GO:0000987;GO:0001012;GO:0001067;GO:0001078;GO:0001227;GO:0003674;GO:0003676;GO:0003677;GO:0003690;GO:0003700;GO:0005488;GO:0043565;GO:0044212;GO:0097159;GO:0140110;GO:1901363;GO:1990837;	GO:0000122;GO:0000902;GO:0000904;GO:0001501;GO:0001708;GO:0003002;GO:0003008;GO:0006355;GO:0006357;GO:0006417;GO:0006915;GO:0006928;GO:0006935;GO:0007275;GO:0007389;GO:0007399;GO:0007409;GO:0007411;GO:0007417;GO:0007420;GO:0007610;GO:0007611;GO:0007612;GO:0007626;GO:0007631;GO:0008150;GO:0008219;GO:0008344;GO:0008544;GO:0009605;GO:0009653;GO:0009790;GO:0009792;GO:0009888;GO:0009889;GO:0009890;GO:…	GO:0001650;GO:0005575;GO:0005622;GO:0005623;GO:0005634;GO:0005730;GO:0016020;GO:0030027;GO:0030175;GO:0030424;GO:0030426;GO:0030427;GO:0031252;GO:0031974;GO:0031981;GO:0033267;GO:0042995;GO:0043005;GO:0043226;GO:0043227;GO:0043228;GO:0043229;GO:0043231;GO:0043232;GO:0043233;GO:0044422;GO:0044424;GO:0044428;GO:0044446;GO:0044452;GO:0044463;GO:0044464;GO:0070013;GO:0097458;GO:0098858;GO:0120025;GO:…	homeobox protein|homeobox protein
LOC100577367	uncharacterized LOC100577367	31.0969	41.7584	28.0701	33.6418	9.56416	7.17196	9.99907	8.91173	1.64194	1.49	1.03411	1.38868	3.77501	24.2257	NA	NA	GO:0000981;GO:0003674;GO:0003700;GO:0005488;GO:0005515;GO:0140110;	GO:0000070;GO:0000278;GO:0000280;GO:0000819;GO:0006355;GO:0006357;GO:0006996;GO:0007049;GO:0007059;GO:0007062;GO:0007064;GO:0008150;GO:0009889;GO:0009987;GO:0010468;GO:0010556;GO:0016043;GO:0019219;GO:0019222;GO:0022402;GO:0022607;GO:0031323;GO:0031326;GO:0034508;GO:0034622;GO:0043933;GO:0044085;GO:0048285;GO:0050789;GO:0050794;GO:0051171;GO:0051252;GO:0051276;GO:0051382;GO:0051383;GO:0060255;GO:…	GO:0000228;GO:0000785;GO:0000790;GO:0005575;GO:0005622;GO:0005623;GO:0005634;GO:0005654;GO:0005694;GO:0005737;GO:0005829;GO:0031974;GO:0031981;GO:0032991;GO:0043226;GO:0043227;GO:0043228;GO:0043229;GO:0043231;GO:0043232;GO:0043233;GO:0044422;GO:0044424;GO:0044427;GO:0044428;GO:0044444;GO:0044446;GO:0044454;GO:0044464;GO:0070013;	zinc finger|zinc finger
LOC100577387	uncharacterized LOC100577387	58.0444	47.361	52.668	52.6911	6.81298	8.61839	7.59248	7.67462	1.01519	0.612842	0.994626	0.87422	6.86563	60.2721	NA	NA	NA	NA	NA	NA
LOC100577393	epidermal growth factor receptor-like	434.753	428.55	415.79	426.364	192.719	172.421	198.921	188.02	62.6075	86.1567	47.0308	65.265	2.26765	6.53282	K04361 EGFR, ERBB1; epidermal growth factor receptor [EC:2.7.10.1]|K05083 ERBB2, HER2, CD340; receptor tyrosine-protein kinase erbB-2 [EC:2.7.10.1]|K05084 ERBB3, HER3; receptor tyrosine-protein kinase erbB-3 [EC:2.7.10.1]|K05085 ERBB4, HER4; receptor tyrosine-protein kinase erbB-4 [EC:2.7.10.1]	ko01521:EGFR tyrosine kinase inhibitor resistance|ko01522:Endocrine resistance|ko01524:Platinum drug resistance|ko04010:MAPK signaling pathway|ko04012:ErbB signaling pathway|ko04013:MAPK signaling pathway - fly|ko04014:Ras signaling pathway|ko04015:Rap1 signaling pathway|ko04020:Calcium signaling pathway|ko04060:Cytokine-cytokine receptor interaction|ko04066:HIF-1 signaling pathway|ko04068:FoxO s…	GO:0001042;GO:0001067;GO:0003674;GO:0003676;GO:0003677;GO:0003682;GO:0003690;GO:0003779;GO:0003824;GO:0004672;GO:0004674;GO:0004709;GO:0004713;GO:0004714;GO:0004888;GO:0005006;GO:0005085;GO:0005088;GO:0005102;GO:0005154;GO:0005178;GO:0005488;GO:0005515;GO:0005516;GO:0008022;GO:0008047;GO:0008092;GO:0016301;GO:0016740;GO:0016772;GO:0016773;GO:0017016;GO:0019199;GO:0019207;GO:0019209;GO:0019838;GO:…	GO:0000003;GO:0000079;GO:0000086;GO:0000165;GO:0000186;GO:0000278;GO:0000302;GO:0000578;GO:0000902;GO:0000904;GO:0001101;GO:0001503;GO:0001558;GO:0001654;GO:0001655;GO:0001667;GO:0001700;GO:0001701;GO:0001708;GO:0001709;GO:0001736;GO:0001738;GO:0001742;GO:0001745;GO:0001751;GO:0001752;GO:0001754;GO:0001755;GO:0001775;GO:0001889;GO:0001890;GO:0001892;GO:0001894;GO:0001932;GO:0001934;GO:0001942;GO:…	GO:0005575;GO:0005576;GO:0005615;GO:0005622;GO:0005623;GO:0005634;GO:0005654;GO:0005737;GO:0005739;GO:0005759;GO:0005768;GO:0005769;GO:0005770;GO:0005771;GO:0005829;GO:0005886;GO:0005887;GO:0005901;GO:0005902;GO:0005911;GO:0009925;GO:0009986;GO:0010008;GO:0012505;GO:0012506;GO:0014069;GO:0016020;GO:0016021;GO:0016323;GO:0016324;GO:0016328;GO:0030054;GO:0030135;GO:0030136;GO:0030139;GO:0030659;GO:…	Growth factor receptor domain IV|Growth factor receptor domain IV|Growth factor receptor domain IV|Growth factor receptor domain IV|Growth factor receptor domain IV
LOC100577418	uncharacterized LOC100577418	46.8867	51.3191	44.0314	47.4124	14.8237	17.306	18.3181	16.816	3.1917	3.78983	1.22876	2.73676	2.81949	17.3243	NA	NA	NA	NA	NA	Domain of unknown function (DUF4517)
LOC100577440	uncharacterized LOC100577440	12.6022	25.6283	18.4735	18.9014	3.06619	2.07819	1.94326	2.36255	2.00757	1.35653	0.778533	1.38088	8.00042	13.6879	NA	NA	NA	NA	NA	OTU-like cysteine protease|OTU-like cysteine protease
LOC100577452	protein brambleberry	104.348	92.7104	111.677	102.912	16.5031	15.1318	16.1451	15.9267	8.92484	12.6885	3.75725	8.45686	6.4616	12.169	NA	NA	NA	GO:0000003;GO:0000278;GO:0000741;GO:0006996;GO:0006997;GO:0006998;GO:0007049;GO:0007084;GO:0007338;GO:0007344;GO:0008150;GO:0009566;GO:0009987;GO:0010256;GO:0016043;GO:0019953;GO:0022402;GO:0022414;GO:0031468;GO:0044703;GO:0048284;GO:0051704;GO:0061024;GO:0061025;GO:0061472;GO:0071840;GO:0090174;GO:1903047;	NA	brambleberry-like
LOC100577491	survival motor neuron protein	18.8614	24.7029	22.5817	22.0487	6.26188	6.66119	7.08196	6.66834	2.56403	2.30708	1.07184	1.98099	3.30647	11.1302	K13129 SMN; survival motor neuron protein	ko03013:Nucleocytoplasmic transport	GO:0003674;GO:0005488;GO:0005515;GO:0008092;GO:0017134;GO:0019838;GO:0042802;GO:0042805;GO:0043621;GO:0051393;	GO:0000003;GO:0000226;GO:0000245;GO:0000375;GO:0000377;GO:0000387;GO:0000398;GO:0000902;GO:0000904;GO:0001558;GO:0001708;GO:0001941;GO:0002082;GO:0002119;GO:0002164;GO:0003006;GO:0003008;GO:0006139;GO:0006140;GO:0006351;GO:0006353;GO:0006396;GO:0006397;GO:0006725;GO:0006807;GO:0006810;GO:0006913;GO:0006928;GO:0006935;GO:0006996;GO:0007010;GO:0007015;GO:0007017;GO:0007019;GO:0007154;GO:0007165;GO:…	GO:0005575;GO:0005622;GO:0005623;GO:0005634;GO:0005654;GO:0005730;GO:0005737;GO:0005829;GO:0015030;GO:0016604;GO:0030016;GO:0030017;GO:0030018;GO:0031594;GO:0031674;GO:0031974;GO:0031981;GO:0032797;GO:0032991;GO:0034718;GO:0034719;GO:0034730;GO:0035770;GO:0036464;GO:0036477;GO:0042995;GO:0043005;GO:0043025;GO:0043204;GO:0043226;GO:0043227;GO:0043228;GO:0043229;GO:0043231;GO:0043232;GO:0043233;GO:…	Survival motor neuron protein (SMN)
LOC100577501	nuclear pore membrane glycoprotein 210	14.9797	19.2682	14.4378	16.2286	6.08013	5.94037	5.65622	5.89224	2.39015	2.38959	0.936496	1.90541	2.75423	8.5171	K14314 NUP210, GP210; nuclear pore complex protein Nup210	ko03013:Nucleocytoplasmic transport	NA	GO:0006606;GO:0006810;GO:0006886;GO:0006913;GO:0006996;GO:0006997;GO:0006999;GO:0008104;GO:0008150;GO:0009987;GO:0015031;GO:0015833;GO:0016043;GO:0017038;GO:0033036;GO:0033365;GO:0034504;GO:0034613;GO:0042886;GO:0043933;GO:0045184;GO:0046907;GO:0051169;GO:0051170;GO:0051179;GO:0051234;GO:0051641;GO:0051649;GO:0070727;GO:0071702;GO:0071705;GO:0071840;GO:0072594;	GO:0005575;GO:0005622;GO:0005623;GO:0005634;GO:0005635;GO:0005643;GO:0005737;GO:0012505;GO:0031967;GO:0031975;GO:0032991;GO:0043226;GO:0043227;GO:0043229;GO:0043231;GO:0044422;GO:0044424;GO:0044428;GO:0044446;GO:0044464;GO:0044611;GO:0044615;GO:0070762;	Nuclear pore membrane glycoprotein
LOC100577513	uncharacterized LOC100577513	483.407	616.484	601.381	567.091	21.5938	7.21588	8.89223	12.5673	12.5815	11.2368	9.28783	11.0354	45.1244	51.3885	NA	NA	NA	NA	NA	Chitin-binding domain type 2|Chitin-binding domain type 2
LOC100577574	leucine-rich repeat-containing protein 4C	25.1197	34.0338	28.2436	29.1324	12.5101	8.64078	11.7387	10.9632	3.02246	4.23115	1.85822	3.03727	2.65728	9.59162	NA	NA	NA	GO:0003008;GO:0007600;GO:0008150;GO:0019233;GO:0032501;GO:0050877;	NA	Leucine rich repeat|Leucine rich repeat|Leucine rich repeat|Leucine rich repeat
LOC100577598	leucine-rich repeat extensin-like protein 3	30.959	9.1046	11.6796	17.2477	2.04781	1.60733	2.33709	1.99741	0.427388	0.319471	0.441225	0.396028	8.63505	43.5518	NA	NA	NA	NA	NA	NA
LOC100577629	uncharacterized LOC100577629	148.026	207.039	146.752	167.272	66.3605	65.8958	53.5942	61.9502	16.9073	11.5464	5.44525	11.2997	2.70011	14.8033	NA	NA	GO:0003674;GO:0005102;GO:0005112;GO:0005488;GO:0005509;GO:0005515;GO:0043167;GO:0043169;GO:0046872;	GO:0001568;GO:0001570;GO:0001936;GO:0001938;GO:0001944;GO:0002009;GO:0002165;GO:0007275;GO:0007399;GO:0007444;GO:0007472;GO:0007476;GO:0007517;GO:0007552;GO:0007560;GO:0008037;GO:0008038;GO:0008039;GO:0008150;GO:0008284;GO:0008593;GO:0009653;GO:0009791;GO:0009886;GO:0009887;GO:0009888;GO:0009966;GO:0009968;GO:0009987;GO:0010646;GO:0010648;GO:0016203;GO:0022008;GO:0023051;GO:0023057;GO:0030154;GO:…	GO:0005575;GO:0005576;GO:0005615;GO:0005912;GO:0005924;GO:0005927;GO:0030054;GO:0030055;GO:0044421;GO:0070161;	Calcium-binding EGF-like domain|Calcium-binding EGF-like domain
LOC100577636	zwei Ig domain protein zig-8	12.7995	15.3453	16.5924	14.9124	3.99427	3.49895	3.52091	3.67138	1.26335	1.89965	1.10851	1.42383	4.0618	10.4734	NA	NA	NA	GO:0003008;GO:0007600;GO:0007606;GO:0008150;GO:0009987;GO:0016043;GO:0032501;GO:0050808;GO:0050877;GO:0071840;	GO:0005575;GO:0005623;GO:0005886;GO:0005887;GO:0016020;GO:0016021;GO:0031224;GO:0031226;GO:0044425;GO:0044459;GO:0044464;GO:0071944;	Immunoglobulin I-set domain
LOC100577649	kinesin-like protein Klp61F	24.3912	33.7946	25.9834	28.0564	10.4678	7.83629	7.7678	8.69061	1.44135	2.526	1.03893	1.66876	3.22835	16.8127	K10398 KIF11, EG5; kinesin family member 11	NA	GO:0003674;GO:0003774;GO:0003777;GO:0003824;GO:0005488;GO:0005515;GO:0008017;GO:0008092;GO:0008574;GO:0015631;GO:0016462;GO:0016787;GO:0016817;GO:0016818;GO:0016887;GO:0017111;GO:0019899;GO:0019900;GO:0019901;GO:0042623;GO:0044877;GO:1990939;	GO:0000003;GO:0000226;GO:0000278;GO:0000280;GO:0001578;GO:0002376;GO:0002478;GO:0002495;GO:0002504;GO:0002790;GO:0006810;GO:0006890;GO:0006928;GO:0006996;GO:0007010;GO:0007017;GO:0007018;GO:0007030;GO:0007049;GO:0007051;GO:0007052;GO:0007059;GO:0007088;GO:0007098;GO:0007100;GO:0007275;GO:0007346;GO:0007591;GO:0007593;GO:0008104;GO:0008150;GO:0009306;GO:0009987;GO:0010256;GO:0010564;GO:0010639;GO:…	GO:0000922;GO:0005575;GO:0005622;GO:0005623;GO:0005634;GO:0005737;GO:0005783;GO:0005794;GO:0005813;GO:0005815;GO:0005818;GO:0005819;GO:0005829;GO:0005856;GO:0005871;GO:0005874;GO:0005875;GO:0005876;GO:0012505;GO:0015630;GO:0032991;GO:0043226;GO:0043227;GO:0043228;GO:0043229;GO:0043231;GO:0043232;GO:0044422;GO:0044424;GO:0044430;GO:0044444;GO:0044446;GO:0044464;GO:0045169;GO:0051233;GO:0072686;GO:…	Kinesin-associated microtubule-binding|Kinesin-associated microtubule-binding
LOC100577692	transcription factor btd	39.8126	64.7127	70.4695	58.3316	8.62849	12.4053	12.722	11.2519	1.23431	1.30396	0.97019	1.16949	5.18415	49.878	NA	NA	GO:0000976;GO:0000977;GO:0000981;GO:0001012;GO:0001067;GO:0001227;GO:0003674;GO:0003676;GO:0003677;GO:0003690;GO:0003700;GO:0005488;GO:0035326;GO:0043565;GO:0044212;GO:0097159;GO:0140110;GO:1901363;GO:1990837;	GO:0000122;GO:0001654;GO:0001709;GO:0001745;GO:0001751;GO:0001754;GO:0002052;GO:0003002;GO:0006082;GO:0006091;GO:0006099;GO:0006101;GO:0006355;GO:0006357;GO:0007275;GO:0007389;GO:0007399;GO:0007423;GO:0007610;GO:0007631;GO:0008052;GO:0008150;GO:0008152;GO:0008284;GO:0009060;GO:0009653;GO:0009887;GO:0009889;GO:0009890;GO:0009892;GO:0009966;GO:0009968;GO:0009987;GO:0010160;GO:0010468;GO:0010556;GO:…	GO:0005575;GO:0005622;GO:0005623;GO:0005634;GO:0043226;GO:0043227;GO:0043229;GO:0043231;GO:0044424;GO:0044464;	C2H2-type zinc finger
LOC100577702	39S ribosomal protein L11, mitochondrial	53.3237	64.3904	60.956	59.5567	16.2882	25.2683	25.0978	22.2181	18.7349	16.9867	9.26154	14.9944	2.68055	3.97194	K02867 RP-L11, MRPL11, rplK; large subunit ribosomal protein L11	ko03010:Ribosome	GO:0003674;GO:0003676;GO:0003723;GO:0003735;GO:0005198;GO:0005488;GO:0019843;GO:0097159;GO:1901363;	GO:0000027;GO:0006412;GO:0006518;GO:0006807;GO:0006996;GO:0008150;GO:0008152;GO:0009058;GO:0009059;GO:0009987;GO:0010467;GO:0016043;GO:0019538;GO:0022607;GO:0022613;GO:0022618;GO:0032543;GO:0034622;GO:0034641;GO:0034645;GO:0042254;GO:0042255;GO:0042273;GO:0043043;GO:0043170;GO:0043603;GO:0043604;GO:0043933;GO:0044085;GO:0044237;GO:0044238;GO:0044249;GO:0044260;GO:0044267;GO:0044271;GO:0065003;GO:…	GO:0000313;GO:0000315;GO:0005575;GO:0005622;GO:0005623;GO:0005737;GO:0005739;GO:0005759;GO:0005761;GO:0005762;GO:0005840;GO:0015934;GO:0031974;GO:0032991;GO:0043226;GO:0043227;GO:0043228;GO:0043229;GO:0043231;GO:0043232;GO:0043233;GO:0044391;GO:0044422;GO:0044424;GO:0044429;GO:0044444;GO:0044446;GO:0044464;GO:0070013;GO:0098798;GO:1990904;	Ribosomal protein L11/L12
LOC100577704	-	40.9304	45.766	41.5193	42.7386	8.98249	6.6061	8.78676	8.12512	2.73551	2.85524	2.29479	2.62851	5.26005	16.2596	-	-	-	-	-	-
LOC100577742	uncharacterized LOC100577742	13.0264	12.8201	10.4426	12.0963	4.76162	4.24394	4.40562	4.47039	0.791653	1.12486	0.435407	0.783975	2.70588	15.4295	NA	NA	GO:0003674;GO:0005488;GO:0005515;GO:0030674;GO:0060090;	GO:0007163;GO:0008150;GO:0009987;GO:0030010;GO:0033043;GO:0050789;GO:0050794;GO:0051128;GO:0051493;GO:0065007;GO:0090162;GO:1903729;GO:0006996;GO:0016043;GO:0071840;GO:0007010;GO:0007009;GO:0010256;GO:0061024;	GO:0001726;GO:0005575;GO:0005622;GO:0005623;GO:0005737;GO:0005813;GO:0005815;GO:0005856;GO:0005886;GO:0005911;GO:0005912;GO:0005923;GO:0015630;GO:0016020;GO:0030054;GO:0031252;GO:0032153;GO:0032154;GO:0032155;GO:0042995;GO:0043226;GO:0043228;GO:0043229;GO:0043232;GO:0043296;GO:0044422;GO:0044424;GO:0044425;GO:0044430;GO:0044446;GO:0044459;GO:0044464;GO:0070160;GO:0070161;GO:0071944;GO:0098590;GO:…	Domain of unknown function (DUF3338)
LOC100577870	ras-related protein Rab-35	15.9407	15.4299	15.8383	15.7363	5.80651	6.85411	7.52524	6.72862	2.08336	2.87437	0.974526	1.97742	2.33871	7.95799	K07876 RAB35, RAB1C; Ras-related protein Rab-35	ko04144:Endocytosis	GO:0003674;GO:0003824;GO:0003924;GO:0005488;GO:0005515;GO:0016462;GO:0016787;GO:0016817;GO:0016818;GO:0017111;GO:0019904;GO:0032794;GO:0071532;	GO:0000278;GO:0000281;GO:0000910;GO:0006810;GO:0006887;GO:0007049;GO:0007154;GO:0007165;GO:0007264;GO:0007265;GO:0008150;GO:0009987;GO:0016192;GO:0016197;GO:0022402;GO:0023052;GO:0032456;GO:0032482;GO:0032940;GO:0035556;GO:0044085;GO:0046903;GO:0046907;GO:0050789;GO:0050794;GO:0050896;GO:0051179;GO:0051234;GO:0051301;GO:0051641;GO:0051649;GO:0051716;GO:0061640;GO:0065007;GO:0071840;GO:0097734;GO:…	GO:0005575;GO:0005622;GO:0005623;GO:0005737;GO:0005768;GO:0005769;GO:0005886;GO:0010008;GO:0012505;GO:0016020;GO:0031090;GO:0031410;GO:0031982;GO:0043226;GO:0043227;GO:0043229;GO:0044422;GO:0044424;GO:0044433;GO:0044440;GO:0044444;GO:0044446;GO:0044464;GO:0055037;GO:0055038;GO:0071944;GO:0097708;GO:0098588;GO:0098805;	Gtr1/RagA G protein conserved region
LOC100577909	high mobility group protein I	100.549	85.0174	102.751	96.1059	11.1236	6.79875	6.72009	8.21415	3.41374	2.84244	1.45622	2.5708	11.7	37.3836	K09283 HMGA2; high mobility group AT-hook protein 2	ko05202:Transcriptional misregulation in cancer|ko05206:MicroRNAs in cancer	NA	NA	NA	AT hook motif|AT hook motif|AT hook motif
LOC100577931	TELO2-interacting protein 2	39.8975	34.5377	37.5524	37.3292	12.2087	12.3076	12.8915	12.4693	7.6527	7.58718	4.61356	6.61781	2.99369	5.64071	K08155 SLC18A1_2, VMAT; MFS transporter, DHA1 family, solute carrier family 18 (vesicular amine transporter), member 1/2	ko04721:Synaptic vesicle cycle|ko04726:Serotonergic synapse|ko04728:Dopaminergic synapse|ko05012:Parkinson disease|ko05030:Cocaine addiction|ko05031:Amphetamine addiction|ko05034:Alcoholism	NA	NA	GO:0005575;GO:0005622;GO:0005623;GO:0005634;GO:0005654;GO:0005737;GO:0005813;GO:0005815;GO:0005829;GO:0005856;GO:0015630;GO:0031974;GO:0031981;GO:0043226;GO:0043227;GO:0043228;GO:0043229;GO:0043231;GO:0043232;GO:0043233;GO:0044422;GO:0044424;GO:0044428;GO:0044430;GO:0044444;GO:0044446;GO:0044464;GO:0070013;	Tti2 family|Tti2 family
LOC100577941	uncharacterized LOC100577941	13.2365	10.4112	10.3435	11.3304	2.68865	2.57471	2.49894	2.58743	1.10899	1.1723	0.462753	0.91468	4.37901	12.3873	NA	NA	NA	NA	NA	NA
LOC100577998	origin recognition complex subunit 3	85.0577	107.755	83.6188	92.1438	35.5541	27.0418	29.6625	30.7528	11.0464	10.5108	5.43459	8.99727	2.99627	10.2413	K02605 ORC3; origin recognition complex subunit 3	ko04110:Cell cycle|ko04111:Cell cycle - yeast|ko04113:Meiosis - yeast	GO:0003674;GO:0003676;GO:0003677;GO:0003688;GO:0003690;GO:0005488;GO:0043565;GO:0097159;GO:1901363;GO:1990837;	GO:0000003;GO:0000082;GO:0000278;GO:0001667;GO:0002064;GO:0002065;GO:0002066;GO:0003006;GO:0003008;GO:0006139;GO:0006259;GO:0006260;GO:0006261;GO:0006267;GO:0006270;GO:0006725;GO:0006807;GO:0006928;GO:0007049;GO:0007276;GO:0007281;GO:0007292;GO:0007297;GO:0007298;GO:0007610;GO:0007611;GO:0007612;GO:0007631;GO:0007635;GO:0008150;GO:0008152;GO:0008283;GO:0008306;GO:0008355;GO:0009058;GO:0009059;GO:…	GO:0000228;GO:0000781;GO:0000784;GO:0000808;GO:0005575;GO:0005622;GO:0005623;GO:0005634;GO:0005654;GO:0005656;GO:0005664;GO:0005694;GO:0016604;GO:0031261;GO:0031974;GO:0031981;GO:0032991;GO:0032993;GO:0036387;GO:0043226;GO:0043227;GO:0043228;GO:0043229;GO:0043231;GO:0043232;GO:0043233;GO:0044422;GO:0044424;GO:0044427;GO:0044428;GO:0044446;GO:0044451;GO:0044454;GO:0044464;GO:0070013;GO:0098687;	Origin recognition complex (ORC) subunit 3 N-terminus|Origin recognition complex (ORC) subunit 3 N-terminus|Origin recognition complex (ORC) subunit 3 N-terminus|Origin recognition complex (ORC) subunit 3 N-terminus
LOC100578005	nucleolar protein 56	19.3356	19.6946	19.3706	19.4669	8.53479	7.97019	7.5766	8.02719	2.7619	2.58267	0.89696	2.08051	2.42512	9.35681	K14564 NOP56; nucleolar protein 56	ko03008:Ribosome biogenesis in eukaryotes	GO:0003674;GO:0003676;GO:0003723;GO:0005488;GO:0005515;GO:0019899;GO:0030515;GO:0097159;GO:1901363;GO:1990226;	GO:0000154;GO:0006139;GO:0006364;GO:0006396;GO:0006725;GO:0006807;GO:0008150;GO:0008152;GO:0009451;GO:0009987;GO:0010467;GO:0016070;GO:0016072;GO:0022613;GO:0034470;GO:0034641;GO:0034660;GO:0042254;GO:0043170;GO:0043412;GO:0044085;GO:0044237;GO:0044238;GO:0046483;GO:0071704;GO:0071840;GO:0090304;GO:1901360;	GO:0001650;GO:0005575;GO:0005622;GO:0005623;GO:0005634;GO:0005654;GO:0005730;GO:0005732;GO:0030684;GO:0031428;GO:0031974;GO:0031981;GO:0032040;GO:0032991;GO:0043226;GO:0043227;GO:0043228;GO:0043229;GO:0043231;GO:0043232;GO:0043233;GO:0044422;GO:0044424;GO:0044428;GO:0044446;GO:0044452;GO:0044464;GO:0070013;GO:0070761;GO:1990904;	NOSIC (NUC001) domain
LOC100578030	antitrypsin	171.307	153.845	161.869	162.34	66.7201	74.0244	68.4782	69.7409	61.4154	68.1576	34.382	54.6516	2.32776	2.97046	K13963 SERPINB; serpin B|K20698 NEC; necrotic	ko04624:Toll and Imd signaling pathway|ko05146:Amoebiasis	GO:0003674;GO:0004857;GO:0004866;GO:0004867;GO:0004869;GO:0030234;GO:0030414;GO:0061134;GO:0061135;GO:0098772;	GO:0000003;GO:0002376;GO:0006950;GO:0006952;GO:0006955;GO:0006959;GO:0007154;GO:0007165;GO:0007166;GO:0008063;GO:0008150;GO:0008592;GO:0009605;GO:0009607;GO:0009617;GO:0009620;GO:0009892;GO:0009966;GO:0009968;GO:0009987;GO:0010466;GO:0010468;GO:0010605;GO:0010629;GO:0010646;GO:0010648;GO:0010817;GO:0010951;GO:0010955;GO:0019222;GO:0019730;GO:0019732;GO:0023051;GO:0023052;GO:0023057;GO:0030162;GO:…	GO:0005575;GO:0005576;GO:0005615;GO:0044421;	SERine Proteinase INhibitors|SERine Proteinase INhibitors|SERine Proteinase INhibitors|SERine Proteinase INhibitors|SERine Proteinase INhibitors|SERine Proteinase INhibitors|SERine Proteinase INhibitors|SERine Proteinase INhibitors|SERine Proteinase INhibitors
LOC100578068	lateral signaling target protein 2 homolog	52.1917	107.269	76.3419	78.6008	26.058	16.3263	19.4102	20.5982	2.83823	6.31769	3.63822	4.26471	3.81591	18.4305	NA	NA	NA	NA	NA	NA
LOC100578106	uncharacterized LOC100578106	114.617	117.017	85.9856	105.873	25.7981	23.8356	28.6627	26.0988	9.47527	15.6445	6.29033	10.47	4.05663	10.112	NA	NA	NA	NA	NA	NA
LOC100578123	uncharacterized LOC100578123	52.2635	66.6964	62.6062	60.522	3.05798	1.44343	2.00125	2.16756	0.302965	0.188585	0.0760276	0.189193	27.9218	319.896	NA	NA	NA	NA	NA	NA
LOC100578200	uncharacterized LOC100578200	15.2241	13.3602	16.5661	15.0501	4.94353	5.62829	4.29921	4.95701	2.74517	4.46989	1.48119	2.89875	3.03613	5.19194	NA	NA	NA	NA	NA	NA
LOC100578209	BTB/POZ domain-containing protein 6-B	11.305	12.4555	12.0912	11.9505	4.90231	4.63833	4.90801	4.81621	3.1816	3.69127	1.62232	2.83173	2.48132	4.22023	K10478 BTBD3_6; BTB/POZ domain-containing protein 3/6	NA	GO:0003674;GO:0005488;GO:0005515;GO:0019899;GO:0031625;GO:0044389;	GO:0000902;GO:0000904;GO:0006464;GO:0006508;GO:0006511;GO:0006807;GO:0007275;GO:0007399;GO:0007417;GO:0007420;GO:0008150;GO:0008152;GO:0009056;GO:0009057;GO:0009653;GO:0009987;GO:0010498;GO:0016043;GO:0016358;GO:0019222;GO:0019538;GO:0019941;GO:0021537;GO:0021543;GO:0021987;GO:0022008;GO:0030030;GO:0030154;GO:0030162;GO:0030163;GO:0030182;GO:0030900;GO:0031175;GO:0032501;GO:0032502;GO:0032989;GO:…	GO:0000151;GO:0005575;GO:0005622;GO:0005623;GO:0005634;GO:0005737;GO:0005829;GO:0019005;GO:0031461;GO:0032991;GO:0043226;GO:0043227;GO:0043229;GO:0043231;GO:0044424;GO:0044444;GO:0044464;GO:1902494;GO:1990234;	PHR domain|PHR domain
LOC100578215	N-acetylgalactosaminyltransferase 6	69.5612	68.8852	61.2606	66.569	12.5439	13.9822	13.3922	13.3061	8.59244	8.84093	3.62701	7.02013	5.00289	9.48259	K00710 GALNT; polypeptide N-acetylgalactosaminyltransferase [EC:2.4.1.41]	ko00512:Mucin type O-glycan biosynthesis	GO:0003674;GO:0003824;GO:0004653;GO:0008194;GO:0008376;GO:0016740;GO:0016757;GO:0016758;GO:0140096;	GO:0005975;GO:0006464;GO:0006486;GO:0006493;GO:0006807;GO:0008150;GO:0008152;GO:0009058;GO:0009059;GO:0009100;GO:0009101;GO:0009311;GO:0009312;GO:0009987;GO:0016051;GO:0016266;GO:0018193;GO:0018210;GO:0018243;GO:0019538;GO:0034645;GO:0036211;GO:0043170;GO:0043412;GO:0043413;GO:0044237;GO:0044238;GO:0044249;GO:0044260;GO:0044267;GO:0070085;GO:0071704;GO:1901135;GO:1901137;GO:1901564;GO:1901566;GO:…	GO:0000139;GO:0005575;GO:0005622;GO:0005623;GO:0005737;GO:0005783;GO:0005794;GO:0005795;GO:0012505;GO:0016020;GO:0031090;GO:0031984;GO:0043226;GO:0043227;GO:0043229;GO:0043231;GO:0044422;GO:0044424;GO:0044431;GO:0044444;GO:0044446;GO:0044464;GO:0098588;GO:0098791;	Ricin-type beta-trefoil
LOC100578337	uncharacterized LOC100578337	134.652	136.403	179.87	150.308	36.5252	33.5649	38.8663	36.3188	39.5232	42.486	26.4992	36.1695	4.13858	4.15567	NA	NA	NA	NA	GO:0005575;GO:0005622;GO:0005623;GO:0005634;GO:0005654;GO:0031974;GO:0031981;GO:0043226;GO:0043227;GO:0043229;GO:0043231;GO:0043233;GO:0044422;GO:0044424;GO:0044428;GO:0044446;GO:0044464;GO:0070013;	NA
LOC100578339	condensin-2 complex subunit D3	18.1219	22.2294	17.7021	19.3512	6.93214	6.30681	4.9994	6.07945	0.80679	0.981844	0.334327	0.707654	3.18304	27.3455	K11491 NCAPD3; condensin-2 complex subunit D3	NA	GO:0003674;GO:0003682;GO:0005488;GO:0005515;GO:0035064;GO:0042393;GO:0140030;GO:0140034;	GO:0000003;GO:0000018;GO:0000019;GO:0000070;GO:0000278;GO:0000280;GO:0000819;GO:0006282;GO:0006323;GO:0006996;GO:0007049;GO:0007059;GO:0007060;GO:0007076;GO:0007080;GO:0007140;GO:0007275;GO:0007276;GO:0008150;GO:0008608;GO:0009790;GO:0009792;GO:0009892;GO:0009987;GO:0010032;GO:0010605;GO:0016043;GO:0019219;GO:0019222;GO:0019953;GO:0022402;GO:0022412;GO:0022414;GO:0030261;GO:0031323;GO:0031324;GO:…	GO:0000228;GO:0000775;GO:0000776;GO:0000777;GO:0000779;GO:0000785;GO:0000790;GO:0000792;GO:0000793;GO:0000794;GO:0000796;GO:0000799;GO:0001674;GO:0005575;GO:0005622;GO:0005623;GO:0005634;GO:0005654;GO:0005694;GO:0005720;GO:0005721;GO:0031618;GO:0031974;GO:0031981;GO:0032991;GO:0042585;GO:0043073;GO:0043226;GO:0043227;GO:0043228;GO:0043229;GO:0043231;GO:0043232;GO:0043233;GO:0044422;GO:0044424;GO:…	non-SMC mitotic condensation complex subunit 1|non-SMC mitotic condensation complex subunit 1|non-SMC mitotic condensation complex subunit 1
LOC100578341	uncharacterized LOC100578341	19.3769	23.948	27.1891	23.5047	7.89752	6.87372	7.66885	7.48003	5.36498	5.36733	1.22416	3.98549	3.14232	5.89756	NA	NA	NA	NA	NA	NA
LOC100578388	uncharacterized LOC100578388	73.591	114.927	67.8965	85.4716	28.8489	26.2022	30.282	28.4444	4.82171	7.99105	2.17852	4.99709	3.00487	17.1043	NA	NA	NA	NA	NA	XK-related protein|XK-related protein|XK-related protein|XK-related protein
LOC100578443	uncharacterized LOC100578443	14.6579	12.2231	13.0782	13.3197	3.89377	4.23248	3.10898	3.74507	1.49561	1.80573	0.444526	1.24862	3.5566	10.6675	NA	NA	NA	NA	NA	Pleckstrin homology domain.
LOC100578467	protein Star	285.793	261.568	273.481	273.614	65.7659	65.1544	65.081	65.3337	47.0908	52.3278	44.9296	48.1161	4.18794	5.68654	NA	NA	NA	GO:0000003;GO:0001654;GO:0001655;GO:0001709;GO:0001736;GO:0001738;GO:0001745;GO:0001751;GO:0001754;GO:0002009;GO:0002165;GO:0003006;GO:0006807;GO:0006810;GO:0006888;GO:0007154;GO:0007163;GO:0007164;GO:0007165;GO:0007166;GO:0007167;GO:0007169;GO:0007173;GO:0007275;GO:0007276;GO:0007281;GO:0007292;GO:0007389;GO:0007399;GO:0007421;GO:0007423;GO:0007424;GO:0007442;GO:0007443;GO:0007444;GO:0007445;GO:…	GO:0005575;GO:0005622;GO:0005623;GO:0005737;GO:0005783;GO:0005794;GO:0005886;GO:0012505;GO:0016020;GO:0043226;GO:0043227;GO:0043229;GO:0043231;GO:0044422;GO:0044424;GO:0044432;GO:0044444;GO:0044446;GO:0044464;GO:0048471;GO:0071944;GO:0097038;	NA
LOC100578522	peroxisomal biogenesis factor 19	25.0872	25.1684	26.1248	25.4601	9.38811	8.60549	11.2681	9.75389	12.3826	11.7522	5.04089	9.72524	2.61025	2.61794	K13337 PEX19; peroxin-19	ko04146:Peroxisome	GO:0000268;GO:0003674;GO:0005048;GO:0005488;GO:0005515;GO:0019899;GO:0033218;GO:0033328;GO:0036105;GO:0042277;GO:0047485;GO:0051117;	GO:0002119;GO:0002164;GO:0006457;GO:0006605;GO:0006612;GO:0006625;GO:0006810;GO:0006886;GO:0006996;GO:0007031;GO:0007275;GO:0007399;GO:0008104;GO:0008150;GO:0009791;GO:0009987;GO:0015031;GO:0015833;GO:0015919;GO:0016043;GO:0016557;GO:0016559;GO:0017038;GO:0031647;GO:0032501;GO:0032502;GO:0033036;GO:0033365;GO:0034613;GO:0042886;GO:0043574;GO:0044085;GO:0044091;GO:0044092;GO:0045046;GO:0045184;GO:…	GO:0005575;GO:0005622;GO:0005623;GO:0005634;GO:0005654;GO:0005737;GO:0005777;GO:0005778;GO:0005829;GO:0005886;GO:0005903;GO:0016020;GO:0016021;GO:0031090;GO:0031224;GO:0031253;GO:0031526;GO:0031903;GO:0031974;GO:0031981;GO:0032991;GO:0042579;GO:0042995;GO:0043226;GO:0043227;GO:0043229;GO:0043231;GO:0043233;GO:0044422;GO:0044424;GO:0044425;GO:0044428;GO:0044438;GO:0044439;GO:0044444;GO:0044446;GO:…	Pex19 protein family|Pex19 protein family
LOC100578691	rhoGEF domain-containing protein gxcJ	9.91053	16.0818	11.0591	12.3505	3.22515	1.50981	1.25691	1.99729	0.173204	0.123093	0.0959986	0.130765	6.18362	94.4479	NA	NA	NA	NA	NA	NA
LOC100578715	protein wntless	127.26	146.48	146.617	140.119	20.6481	22.2087	23.0304	21.9624	11.6481	11.6092	6.60524	9.95418	6.37995	14.0764	NA	NA	GO:0003674;GO:0005488;GO:0005515;GO:0017147;	GO:0000132;GO:0000226;GO:0000278;GO:0001654;GO:0001704;GO:0001706;GO:0001708;GO:0001711;GO:0001714;GO:0001745;GO:0002009;GO:0002119;GO:0002164;GO:0002165;GO:0002790;GO:0002791;GO:0002793;GO:0003002;GO:0006810;GO:0006892;GO:0006893;GO:0006996;GO:0007010;GO:0007017;GO:0007049;GO:0007154;GO:0007163;GO:0007165;GO:0007166;GO:0007267;GO:0007275;GO:0007346;GO:0007350;GO:0007365;GO:0007367;GO:0007369;GO:…	GO:0000139;GO:0005575;GO:0005576;GO:0005615;GO:0005622;GO:0005623;GO:0005737;GO:0005768;GO:0005769;GO:0005770;GO:0005771;GO:0005783;GO:0005789;GO:0005794;GO:0005886;GO:0005887;GO:0008021;GO:0010008;GO:0012505;GO:0012506;GO:0016020;GO:0016021;GO:0016323;GO:0030133;GO:0030285;GO:0030658;GO:0030659;GO:0030672;GO:0031090;GO:0031224;GO:0031226;GO:0031227;GO:0031228;GO:0031300;GO:0031301;GO:0031302;GO:…	Wnt-binding factor required for Wnt secretion|Wnt-binding factor required for Wnt secretion
LOC100578718	protein distal antenna	27.0617	18.7799	25.7406	23.8607	4.4666	3.13581	3.8684	3.8236	8.16855	8.93818	6.03049	7.7124	6.24038	3.09381	NA	NA	GO:0003674;GO:0003700;GO:0005488;GO:0005515;GO:0140110;	GO:0001654;GO:0003002;GO:0006355;GO:0007275;GO:0007379;GO:0007389;GO:0007399;GO:0007417;GO:0007423;GO:0007444;GO:0007469;GO:0008150;GO:0009653;GO:0009888;GO:0009889;GO:0010468;GO:0010556;GO:0019219;GO:0019222;GO:0021551;GO:0021556;GO:0031323;GO:0031326;GO:0032501;GO:0032502;GO:0035107;GO:0035114;GO:0035214;GO:0035282;GO:0035295;GO:0048513;GO:0048646;GO:0048731;GO:0048736;GO:0048737;GO:0048749;GO:…	GO:0005575;GO:0005622;GO:0005623;GO:0005634;GO:0043226;GO:0043227;GO:0043229;GO:0043231;GO:0044424;GO:0044464;	CENP-B N-terminal DNA-binding domain
LOC100578736	cyclin-dependent kinase 8	16.7739	21.1845	14.9888	17.6491	5.4867	4.91512	5.86867	5.4235	1.76364	2.00503	0.702239	1.4903	3.25419	11.8426	K02208 CDK8_11; cyclin-dependent kinase 8/11 [EC:2.7.11.22 2.7.11.23]	NA	GO:0003674;GO:0003824;GO:0004672;GO:0004674;GO:0004693;GO:0005488;GO:0005515;GO:0016301;GO:0016740;GO:0016772;GO:0016773;GO:0019899;GO:0097472;GO:0140096;GO:0060089;	GO:0000082;GO:0000278;GO:0000902;GO:0000904;GO:0002009;GO:0002165;GO:0003002;GO:0006139;GO:0006351;GO:0006352;GO:0006355;GO:0006357;GO:0006366;GO:0006367;GO:0006396;GO:0006464;GO:0006468;GO:0006725;GO:0006793;GO:0006796;GO:0006807;GO:0006928;GO:0006935;GO:0007049;GO:0007275;GO:0007346;GO:0007389;GO:0007399;GO:0007409;GO:0007411;GO:0007423;GO:0007444;GO:0007478;GO:0007480;GO:0007552;GO:0007560;GO:…	GO:0000151;GO:0005575;GO:0005622;GO:0005623;GO:0005634;GO:0005654;GO:0005730;GO:0005737;GO:0005829;GO:0016592;GO:0031974;GO:0031981;GO:0032991;GO:0043226;GO:0043227;GO:0043228;GO:0043229;GO:0043231;GO:0043232;GO:0043233;GO:0044422;GO:0044424;GO:0044428;GO:0044444;GO:0044446;GO:0044451;GO:0044464;GO:0070013;GO:1902494;GO:1990234;	Protein tyrosine kinase
LOC100578739	RYamide receptor	6.34823	13.2844	10.7556	10.1294	3.13865	3.05593	3.11519	3.10326	1.08299	1.19674	1.03324	1.10432	3.26413	9.17252	NA	NA	NA	NA	NA	7 transmembrane receptor (rhodopsin family)|7 transmembrane receptor (rhodopsin family)|7 transmembrane receptor (rhodopsin family)|7 transmembrane receptor (rhodopsin family)|7 transmembrane receptor (rhodopsin family)|7 transmembrane receptor (rhodopsin family)|7 transmembrane receptor (rhodopsin family)|7 transmembrane receptor (rhodopsin family)|7 transmembrane receptor (rhodopsin family)
LOC100578745	uncharacterized LOC100578745	97.9405	115.797	93.8492	102.529	28.5865	22.0069	27.7472	26.1135	6.0867	6.38381	3.45399	5.30817	3.92628	19.3154	NA	NA	NA	NA	NA	Tumour necrosis factor family.|Tumour necrosis factor family.|Tumour necrosis factor family.
LOC100578752	uncharacterized LOC100578752	13.9895	14.6678	12.1296	13.5957	5.80403	4.0987	4.32533	4.74269	1.41754	2.18528	1.4028	1.66854	2.86666	8.14824	NA	NA	NA	NA	NA	NA
LOC100578769	uncharacterized LOC100578769	29.9069	26.4105	28.7901	28.3692	12.247	10.8547	10.9482	11.35	12.5666	11.2879	9.71124	11.1886	2.49949	2.53555	NA	NA	NA	NA	NA	MADF
LOC100578820	coadhesin	13.1953	16.6019	14.7851	14.8608	2.819	3.39555	2.49781	2.90412	1.07106	1.09509	0.513929	0.893358	5.11714	16.6348	NA	NA	NA	NA	NA	Laminin G domain|Laminin G domain|Laminin G domain|Laminin G domain|Laminin G domain|Laminin G domain
LOC100578826	protein strawberry notch-like	90.8778	112.678	100.106	101.221	15.0559	15.2031	14.5713	14.9434	3.39609	3.87785	1.03285	2.76893	6.77358	36.5558	NA	NA	NA	GO:0000003;GO:0001708;GO:0002009;GO:0002119;GO:0002164;GO:0002165;GO:0003002;GO:0003006;GO:0006355;GO:0006357;GO:0007154;GO:0007165;GO:0007166;GO:0007219;GO:0007275;GO:0007389;GO:0007444;GO:0007447;GO:0007450;GO:0007472;GO:0007476;GO:0007548;GO:0007552;GO:0007560;GO:0008150;GO:0008587;GO:0009653;GO:0009791;GO:0009886;GO:0009887;GO:0009888;GO:0009889;GO:0009891;GO:0009893;GO:0009953;GO:0009966;GO:…	GO:0005575;GO:0005622;GO:0005623;GO:0005634;GO:0043226;GO:0043227;GO:0043229;GO:0043231;GO:0044424;GO:0044464;	C-terminal domain on Strawberry notch homologue
LOC100578828	uncharacterized LOC100578828	155.176	104.652	121.095	126.975	28.8488	18.6955	23.4374	23.6606	10.1689	10.2876	5.71852	8.72503	5.36651	14.5529	NA	NA	NA	GO:0007275;GO:0007444;GO:0007623;GO:0008150;GO:0009888;GO:0032501;GO:0032502;GO:0035295;GO:0048511;GO:0048513;GO:0048731;GO:0048856;GO:0060429;	NA	NA
LOC100578865	uncharacterized LOC100578865	36.9992	21.9305	36.7063	31.8787	3.78111	3.04719	4.0063	3.61153	3.36104	3.37142	2.21655	2.983	8.8269	10.6868	NA	NA	NA	GO:0001654;GO:0001736;GO:0001738;GO:0001745;GO:0002009;GO:0007163;GO:0007164;GO:0007275;GO:0007423;GO:0007424;GO:0008150;GO:0009653;GO:0009887;GO:0009888;GO:0009987;GO:0032501;GO:0032502;GO:0035150;GO:0035151;GO:0035152;GO:0035159;GO:0042067;GO:0048513;GO:0048592;GO:0048729;GO:0048731;GO:0048749;GO:0048856;GO:0060429;GO:0060541;GO:0065007;GO:0065008;GO:0090066;GO:0090596;GO:0048880;GO:0150063;	GO:0005575;GO:0005622;GO:0005623;GO:0005737;GO:0005938;GO:0044424;GO:0044444;GO:0044448;GO:0044464;GO:0045177;GO:0045179;GO:0071944;GO:0099568;GO:0099738;	Cell-cycle sustaining, positive selection,|Cell-cycle sustaining, positive selection,|Cell-cycle sustaining, positive selection,|Cell-cycle sustaining, positive selection,|Cell-cycle sustaining, positive selection,|Cell-cycle sustaining, positive selection,|Cell-cycle sustaining, positive selection,
LOC100578888	zinc finger protein 808	49.0497	59.0504	51.0537	53.0513	13.4359	16.8835	18.9412	16.4202	7.50485	8.34035	4.06105	6.63541	3.23085	7.99517	K09228 KRAB; KRAB domain-containing zinc finger protein|K09229 ZKSCAN; KRAB and SCAN domains-containing zinc finger protein	NA	NA	NA	NA	Zinc-finger associated domain (zf-AD)
LOC100578907	ankyrin repeat and protein kinase domain-containing protein 1	160.539	162.561	172.067	165.056	33.1693	31.9625	32.5545	32.5621	14.3392	15.4399	9.07224	12.9504	5.06895	12.7452	NA	NA	NA	NA	NA	Ankyrin repeat|Ankyrin repeat
LOC100578920	zinc finger protein 251	14.1062	13.958	14.2546	14.1063	1.08974	0.404665	0.492916	0.662441	0.146158	0.13345	0.0397981	0.106469	21.2944	132.492	NA	NA	NA	NA	NA	Zinc finger protein
LOC100578924	zinc finger protein 271	18.8888	22.8552	19.4667	20.4036	7.89004	5.89125	7.32682	7.03604	2.07593	2.96408	0.966108	2.00204	2.89987	10.1914	K09228 KRAB; KRAB domain-containing zinc finger protein	NA	NA	NA	NA	Zinc-finger associated domain (zf-AD)
LOC100578927	transcriptional repressor protein YY1	32.6239	30.0061	32.5987	31.7429	10.8248	10.9789	11.6178	11.1405	9.51208	8.2	4.99482	7.56896	2.84933	4.19382	K07765 MBTPS2; S2P endopeptidase [EC:3.4.24.85]|K09201 YY; transcription factor YY	ko04141:Protein processing in endoplasmic reticulum	GO:0000217;GO:0000400;GO:0000976;GO:0000977;GO:0000978;GO:0000980;GO:0000981;GO:0000982;GO:0000987;GO:0001012;GO:0001067;GO:0001078;GO:0001158;GO:0001227;GO:0001228;GO:0003674;GO:0003676;GO:0003677;GO:0003682;GO:0003690;GO:0003700;GO:0003712;GO:0003713;GO:0003714;GO:0003723;GO:0005488;GO:0005515;GO:0008270;GO:0019899;GO:0031490;GO:0035326;GO:0042826;GO:0043167;GO:0043169;GO:0043565;GO:0044212;GO:…	GO:0000003;GO:0000122;GO:0000724;GO:0000725;GO:0000902;GO:0000904;GO:0001654;GO:0001817;GO:0001818;GO:0003002;GO:0006139;GO:0006259;GO:0006265;GO:0006281;GO:0006302;GO:0006310;GO:0006325;GO:0006338;GO:0006342;GO:0006351;GO:0006355;GO:0006357;GO:0006366;GO:0006403;GO:0006464;GO:0006508;GO:0006725;GO:0006807;GO:0006950;GO:0006974;GO:0006996;GO:0007275;GO:0007276;GO:0007283;GO:0007389;GO:0007399;GO:…	GO:0000228;GO:0000785;GO:0000790;GO:0005575;GO:0005622;GO:0005623;GO:0005634;GO:0005654;GO:0005667;GO:0005694;GO:0005700;GO:0005703;GO:0005704;GO:0005737;GO:0016363;GO:0031011;GO:0031519;GO:0031974;GO:0031981;GO:0032991;GO:0033202;GO:0034399;GO:0043226;GO:0043227;GO:0043228;GO:0043229;GO:0043231;GO:0043232;GO:0043233;GO:0044422;GO:0044424;GO:0044427;GO:0044428;GO:0044446;GO:0044454;GO:0044464;GO:…	Zinc finger, C2H2 type|Zinc finger, C2H2 type
LOC100578955	myosin-7	41.0953	76.897	48.3122	55.4348	14.012	4.57192	12.1231	10.2357	4.43666	7.27572	3.42074	5.04437	5.41586	10.9894	NA	NA	NA	NA	NA	NA
LOC100578984	protein charlatan	12.0251	19.4292	17.2137	16.2227	5.31873	2.7396	4.70143	4.25325	4.69211	5.35129	1.81005	3.95115	3.81418	4.10581	NA	NA	GO:0000981;GO:0000982;GO:0001078;GO:0001227;GO:0003674;GO:0003676;GO:0003677;GO:0003700;GO:0003705;GO:0005488;GO:0005515;GO:0043565;GO:0097159;GO:0140110;GO:1901363;	GO:0000122;GO:0000902;GO:0000904;GO:0001654;GO:0001700;GO:0001745;GO:0002164;GO:0006355;GO:0006357;GO:0007275;GO:0007399;GO:0007422;GO:0007423;GO:0007458;GO:0007525;GO:0007526;GO:0008150;GO:0009653;GO:0009790;GO:0009791;GO:0009792;GO:0009887;GO:0009889;GO:0009890;GO:0009891;GO:0009892;GO:0009893;GO:0009987;GO:0009996;GO:0010453;GO:0010454;GO:0010468;GO:0010556;GO:0010557;GO:0010558;GO:0010604;GO:…	GO:0005575;GO:0005622;GO:0005623;GO:0005634;GO:0043226;GO:0043227;GO:0043229;GO:0043231;GO:0044424;GO:0044464;	zinc finger|zinc finger|zinc finger|zinc finger
LOC100578990	dynein intermediate chain 3, ciliary	33.9875	29.154	24.382	29.1745	5.98205	2.63544	4.83988	4.48579	0.158045	0.910908	0.106662	0.391872	6.50376	74.4491	K11143 DNAI2; dynein axonemal intermediate chain 2	ko05016:Huntington disease	GO:0003674;GO:0003774;GO:0003777;GO:0003824;GO:0005488;GO:0005515;GO:0016462;GO:0016787;GO:0016817;GO:0016818;GO:0017111;GO:0045503;GO:0045504;	GO:0000003;GO:0000226;GO:0001578;GO:0003008;GO:0003341;GO:0006928;GO:0006996;GO:0007010;GO:0007017;GO:0007018;GO:0007275;GO:0007320;GO:0007368;GO:0007389;GO:0007600;GO:0007605;GO:0007618;GO:0007620;GO:0008150;GO:0009605;GO:0009612;GO:0009628;GO:0009799;GO:0009855;GO:0009987;GO:0010996;GO:0016043;GO:0019953;GO:0022414;GO:0022607;GO:0030030;GO:0030031;GO:0032501;GO:0032502;GO:0032504;GO:0034622;GO:…	GO:0005575;GO:0005622;GO:0005623;GO:0005737;GO:0005856;GO:0005858;GO:0005875;GO:0005886;GO:0005929;GO:0005930;GO:0009897;GO:0009986;GO:0015630;GO:0016020;GO:0030286;GO:0030425;GO:0031514;GO:0032838;GO:0032991;GO:0036126;GO:0036157;GO:0036477;GO:0042995;GO:0043005;GO:0043025;GO:0043226;GO:0043228;GO:0043229;GO:0043232;GO:0044297;GO:0044422;GO:0044424;GO:0044425;GO:0044430;GO:0044441;GO:0044444;GO:…	dynein intermediate chain|dynein intermediate chain|dynein intermediate chain|dynein intermediate chain|dynein intermediate chain|dynein intermediate chain|dynein intermediate chain
LOC100578999	uncharacterized LOC100578999	17.2078	17.2917	19.9044	18.1346	6.18706	3.86712	4.47543	4.8432	1.5253	1.73963	0.634018	1.29965	3.74434	13.9535	K16472 HYLS1; hydrolethalus syndrome protein 1	NA	NA	NA	NA	Hydrolethalus syndrome protein 1 C-terminus|Hydrolethalus syndrome protein 1 C-terminus|Hydrolethalus syndrome protein 1 C-terminus|Hydrolethalus syndrome protein 1 C-terminus|Hydrolethalus syndrome protein 1 C-terminus
LOC100642173	uncharacterized LOC100642173	33.3701	20.4462	27.0238	26.9467	1.7249	2.00611	1.65963	1.79688	1.37759	0.907018	1.27611	1.1869	14.9964	22.7034	NA	NA	NA	NA	NA	NA
LOC102653601	zinc finger protein 85	17.801	19.3558	18.7035	18.6201	4.40418	4.48385	5.31206	4.73336	0.953201	1.34827	0.589307	0.963592	3.9338	19.3236	NA	NA	NA	NA	NA	nucleic acid binding
LOC102653748	growth/differentiation factor 8	14.8111	11.2176	14.6669	13.5652	3.59288	3.29308	5.3579	4.08129	0.449157	0.561489	0.360722	0.457123	3.32376	29.6752	K04667 INHBA; inhibin beta A chain	ko04350:TGF-beta signaling pathway|ko04550:Signaling pathways regulating pluripotency of stem cells	GO:0003674;GO:0005102;GO:0005125;GO:0005126;GO:0005160;GO:0005179;GO:0005488;GO:0005515;GO:0030545;GO:0034711;GO:0042802;GO:0042803;GO:0046789;GO:0046812;GO:0046982;GO:0046983;GO:0048018;GO:0098772;	GO:0000003;GO:0000902;GO:0000904;GO:0001541;GO:0001654;GO:0001817;GO:0001818;GO:0001932;GO:0001934;GO:0002791;GO:0002792;GO:0003006;GO:0003140;GO:0006355;GO:0006357;GO:0006950;GO:0006952;GO:0007154;GO:0007165;GO:0007166;GO:0007167;GO:0007178;GO:0007275;GO:0007276;GO:0007281;GO:0007283;GO:0007292;GO:0007368;GO:0007389;GO:0007399;GO:0007417;GO:0007420;GO:0007423;GO:0007498;GO:0007548;GO:0007568;GO:…	GO:0005575;GO:0005576;GO:0005615;GO:0005622;GO:0005623;GO:0005737;GO:0032991;GO:0043511;GO:0043513;GO:0044421;GO:0044424;GO:0044444;GO:0044464;GO:0048471;GO:0071944;	Transforming growth factor-beta (TGF-beta) family
LOC102653832	uncharacterized LOC102653832	2628.59	1031.46	1216.71	1625.59	136.851	59.3974	111.048	102.432	56.8424	52.2378	77.1587	62.0797	15.8699	26.1855	NA	NA	GO:0003674;GO:0005198;GO:0005214;GO:0008010;GO:0042302;	GO:0007275;GO:0008150;GO:0032501;GO:0032502;GO:0040003;GO:0042335;GO:0048856;	GO:0005575;GO:0005576;GO:0031012;GO:0044421;	Structural constituent of cuticle|Structural constituent of cuticle
LOC102653835	uncharacterized LOC102653835	45.0972	81.18	87.1824	71.1532	9.39356	5.85853	6.33483	7.19564	1.3496	0.980263	2.13697	1.48894	9.88838	47.7877	NA	NA	NA	NA	NA	NA
LOC102653921	-	68.5252	95.4565	82.4482	82.1433	30.0796	18.3422	25.1849	24.5356	30.926	29.8885	25.3129	28.7091	3.34792	2.86123	-	-	-	-	-	-
LOC102653930	DNA-directed RNA polymerase III subunit RPC10	22.766	23.0612	21.2967	22.3746	9.39494	9.61813	9.63306	9.54871	6.70423	5.96815	2.01695	4.89644	2.34321	4.56957	K03019 RPC11, POLR3K; DNA-directed RNA polymerase III subunit RPC11	ko00230:Purine metabolism|ko00240:Pyrimidine metabolism|ko03020:RNA polymerase|ko04623:Cytosolic DNA-sensing pathway|ko05169:Epstein-Barr virus infection	GO:0003674;GO:0003824;GO:0003899;GO:0016740;GO:0016772;GO:0016779;GO:0034062;GO:0097747;GO:0140098;	GO:0006139;GO:0006351;GO:0006353;GO:0006383;GO:0006386;GO:0006725;GO:0006807;GO:0008150;GO:0008152;GO:0009058;GO:0009059;GO:0009987;GO:0010467;GO:0016070;GO:0018130;GO:0019438;GO:0032774;GO:0034641;GO:0034645;GO:0034654;GO:0043170;GO:0044237;GO:0044238;GO:0044249;GO:0044260;GO:0044271;GO:0046483;GO:0071704;GO:0090304;GO:0097659;GO:1901360;GO:1901362;GO:1901576;	GO:0000428;GO:0005575;GO:0005622;GO:0005623;GO:0005634;GO:0005654;GO:0005666;GO:0005737;GO:0005829;GO:0030880;GO:0031974;GO:0031981;GO:0032991;GO:0043226;GO:0043227;GO:0043229;GO:0043231;GO:0043233;GO:0044422;GO:0044424;GO:0044428;GO:0044444;GO:0044446;GO:0044451;GO:0044464;GO:0055029;GO:0061695;GO:0070013;GO:1902494;GO:1990234;	DNA-directed RNA polymerase
LOC102653936	uncharacterized LOC102653936	53.5676	51.487	54.4445	53.1664	10.2311	7.45488	8.519	8.735	5.41397	2.86149	3.91231	4.06259	6.08659	13.0868	NA	NA	NA	NA	NA	NA
LOC102653961	acidic repeat-containing protein	24.1451	31.4884	27.7563	27.7966	7.24306	3.38138	7.07464	5.89969	1.29254	0.924828	1.3913	1.20289	4.71153	23.1082	NA	NA	NA	GO:0000003;GO:0000280;GO:0006139;GO:0006259;GO:0006304;GO:0006725;GO:0006807;GO:0006996;GO:0007049;GO:0007059;GO:0008150;GO:0008152;GO:0009987;GO:0016043;GO:0022402;GO:0022414;GO:0034641;GO:0035510;GO:0043170;GO:0043412;GO:0044237;GO:0044238;GO:0044260;GO:0044728;GO:0045132;GO:0046483;GO:0048285;GO:0051321;GO:0070988;GO:0071704;GO:0071840;GO:0080111;GO:0090304;GO:0098813;GO:0140013;GO:1901360;GO:…	GO:0000793;GO:0005575;GO:0005622;GO:0005623;GO:0005634;GO:0005694;GO:0043226;GO:0043227;GO:0043228;GO:0043229;GO:0043231;GO:0043232;GO:0044424;GO:0044464;	SprT-like zinc ribbon domain|SprT-like zinc ribbon domain|SprT-like zinc ribbon domain
LOC102654165	transmembrane protein 132C	28.892	26.1956	31.5679	28.8852	6.54665	5.13552	6.83938	6.17385	3.98333	7.62277	5.03474	5.54695	4.67863	5.2074	K17599 TMEM132; transmembrane protein 132	NA	NA	GO:0002064;GO:0002065;GO:0002066;GO:0003008;GO:0006464;GO:0006807;GO:0007275;GO:0007399;GO:0007417;GO:0007420;GO:0007423;GO:0007600;GO:0007605;GO:0008150;GO:0008152;GO:0008544;GO:0009581;GO:0009582;GO:0009605;GO:0009612;GO:0009628;GO:0009888;GO:0009892;GO:0009913;GO:0009987;GO:0010563;GO:0010921;GO:0010923;GO:0010941;GO:0019220;GO:0019222;GO:0019538;GO:0022008;GO:0030154;GO:0030182;GO:0030855;GO:…	GO:0005575;GO:0005622;GO:0005623;GO:0005737;GO:0005783;GO:0005788;GO:0005794;GO:0012505;GO:0016020;GO:0016021;GO:0031224;GO:0031974;GO:0043226;GO:0043227;GO:0043229;GO:0043231;GO:0043233;GO:0044422;GO:0044424;GO:0044425;GO:0044432;GO:0044444;GO:0044446;GO:0044464;GO:0070013;	Mature oligodendrocyte transmembrane protein, TMEM132D, C-term|Mature oligodendrocyte transmembrane protein, TMEM132D, C-term
LOC102654395	zinc finger protein 184	11.1247	12.6642	8.43691	10.7419	4.21618	2.35454	2.60199	3.05757	0.413402	1.19134	0.261947	0.622229	3.51323	17.2636	NA	NA	NA	NA	NA	NA
LOC102654448	protein tiptop	247.054	244.811	293.602	261.822	32.9928	20.5114	24.5005	26.0016	11.3757	16.9412	12.8119	13.7096	10.0695	19.0977	K09236 TSHZ; teashirt	ko04391:Hippo signaling pathway - fly	GO:0000981;GO:0000982;GO:0001078;GO:0001227;GO:0003674;GO:0003682;GO:0003700;GO:0005488;GO:0140110;	GO:0000122;GO:0001655;GO:0001656;GO:0001657;GO:0001701;GO:0001822;GO:0001823;GO:0002087;GO:0003002;GO:0003008;GO:0003012;GO:0006355;GO:0006357;GO:0006936;GO:0006939;GO:0007275;GO:0007389;GO:0007423;GO:0007600;GO:0008150;GO:0009653;GO:0009790;GO:0009792;GO:0009887;GO:0009888;GO:0009889;GO:0009890;GO:0009892;GO:0009952;GO:0009987;GO:0010468;GO:0010556;GO:0010558;GO:0010605;GO:0010629;GO:0010646;GO:…	GO:0005575;GO:0005622;GO:0005623;GO:0005634;GO:0005654;GO:0030424;GO:0030426;GO:0030427;GO:0031974;GO:0031981;GO:0033267;GO:0042995;GO:0043005;GO:0043226;GO:0043227;GO:0043229;GO:0043231;GO:0043233;GO:0044422;GO:0044424;GO:0044428;GO:0044446;GO:0044463;GO:0044464;GO:0070013;GO:0097458;GO:0120025;GO:0120038;GO:0150034;	C2H2 type zinc-finger (2 copies)|C2H2 type zinc-finger (2 copies)|C2H2 type zinc-finger (2 copies)|C2H2 type zinc-finger (2 copies)|C2H2 type zinc-finger (2 copies)|C2H2 type zinc-finger (2 copies)
LOC102654626	E3 ubiquitin-protein ligase TRIM33	18.5128	24.0592	19.2137	20.5952	7.79081	6.81315	6.84549	7.14982	1.08692	2.15254	0.582559	1.27401	2.88052	16.1657	K08825 DYRK1; dual specificity tyrosine-phosphorylation-regulated kinase 1 [EC:2.7.12.1]|K08881 TRIM24, TIF1A; tripartite motif-containing protein 24 [EC:2.3.2.27]|K08883 TRIM33, TIF1G; tripartite motif-containing protein 33 [EC:2.3.2.27]	NA	GO:0000976;GO:0000977;GO:0000978;GO:0000987;GO:0001012;GO:0001067;GO:0002039;GO:0003674;GO:0003676;GO:0003677;GO:0003682;GO:0003690;GO:0003712;GO:0003713;GO:0003824;GO:0004672;GO:0004713;GO:0004842;GO:0005102;GO:0005488;GO:0005515;GO:0008134;GO:0008270;GO:0016301;GO:0016740;GO:0016772;GO:0016773;GO:0016922;GO:0019787;GO:0034056;GO:0035257;GO:0042393;GO:0043167;GO:0043169;GO:0043565;GO:0044212;GO:…	GO:0000122;GO:0000902;GO:0000904;GO:0002262;GO:0002376;GO:0002520;GO:0006139;GO:0006325;GO:0006351;GO:0006355;GO:0006357;GO:0006366;GO:0006464;GO:0006468;GO:0006725;GO:0006793;GO:0006796;GO:0006807;GO:0006928;GO:0006935;GO:0006996;GO:0007275;GO:0007399;GO:0007409;GO:0007411;GO:0007422;GO:0008150;GO:0008152;GO:0008285;GO:0009056;GO:0009057;GO:0009058;GO:0009059;GO:0009605;GO:0009653;GO:0009790;GO:…	GO:0000228;GO:0000785;GO:0000790;GO:0000791;GO:0005575;GO:0005622;GO:0005623;GO:0005634;GO:0005654;GO:0005694;GO:0005719;GO:0005726;GO:0005737;GO:0005829;GO:0031974;GO:0031981;GO:0043226;GO:0043227;GO:0043228;GO:0043229;GO:0043231;GO:0043232;GO:0043233;GO:0044422;GO:0044424;GO:0044427;GO:0044428;GO:0044444;GO:0044446;GO:0044454;GO:0044464;GO:0070013;	B-Box C-terminal domain|B-Box C-terminal domain
LOC102654700	-	19.5753	19.2668	21.3917	20.078	5.7306	7.35392	6.9885	6.69101	3.98439	4.02654	2.4325	3.48114	3.00074	5.76764	-	-	-	-	-	-
LOC102654736	zinc finger protein 239	33.219	36.031	36.0298	35.0932	9.91177	10.0256	10.8236	10.2536	7.00936	4.95162	3.18832	5.04977	3.42251	6.94948	K09228 KRAB; KRAB domain-containing zinc finger protein	NA	NA	NA	NA	Zinc finger protein
LOC102654812	-	30.937	43.5389	33.0154	35.8304	10.9615	13.3211	12.6289	12.3038	1.58335	3.18308	1.12601	1.96415	2.91214	18.2422	-	-	-	-	-	-
LOC102654871	DCN1-like protein 3	20.1424	18.503	18.4329	19.0261	4.44862	6.04775	6.42923	5.64187	1.50568	2.66054	0.413646	1.52662	3.37231	12.4629	K17823 DCUN1D3; DCN1-like protein 3	NA	GO:0003674;GO:0005488;GO:0005515;GO:0019899;GO:0031624;GO:0032182;GO:0044390;GO:0097602;	GO:0001558;GO:0006464;GO:0006807;GO:0007346;GO:0008150;GO:0008152;GO:0009314;GO:0009411;GO:0009416;GO:0009628;GO:0009893;GO:0009987;GO:0010212;GO:0010225;GO:0010332;GO:0010564;GO:0010604;GO:0010941;GO:0010942;GO:0010948;GO:0019222;GO:0019538;GO:0030308;GO:0031323;GO:0031325;GO:0031396;GO:0031398;GO:0031399;GO:0031401;GO:0032268;GO:0032270;GO:0032446;GO:0036211;GO:0040008;GO:0042981;GO:0043065;GO:…	GO:0000151;GO:0005575;GO:0005622;GO:0005623;GO:0005737;GO:0005886;GO:0016020;GO:0032991;GO:0044424;GO:0044444;GO:0044464;GO:0048471;GO:0071944;GO:1902494;GO:1990234;	Neddylation of cullins play an essential role in the regulation of SCF-type complexes activity
LOC102654919	26S proteasome non-ATPase regulatory subunit 5	45.3897	44.3612	40.2776	43.3428	18.5535	18.5359	20.0335	19.041	8.45647	9.68729	4.38879	7.51085	2.27629	5.7707	K06692 PSMD5; 26S proteasome non-ATPase regulatory subunit 5	NA	GO:0003674;GO:0005488;GO:0005515;	GO:0006464;GO:0006508;GO:0006807;GO:0008150;GO:0008152;GO:0009987;GO:0016043;GO:0016579;GO:0019538;GO:0022607;GO:0034622;GO:0036211;GO:0043170;GO:0043248;GO:0043412;GO:0043687;GO:0043933;GO:0044085;GO:0044237;GO:0044238;GO:0044260;GO:0044267;GO:0065003;GO:0070646;GO:0070647;GO:0070682;GO:0071704;GO:0071840;GO:1901564;	GO:0000502;GO:0005575;GO:0005622;GO:0005623;GO:0005634;GO:0005654;GO:0005737;GO:0005829;GO:0005838;GO:0008540;GO:0022624;GO:0031974;GO:0031981;GO:0032991;GO:0043226;GO:0043227;GO:0043229;GO:0043231;GO:0043233;GO:0044422;GO:0044424;GO:0044428;GO:0044444;GO:0044446;GO:0044464;GO:0070013;GO:1902494;GO:1905368;GO:1905369;	Proteasome non-ATPase 26S subunit
LOC102654959	myb-like protein Q	117.34	140.873	146.13	134.781	19.4895	15.0872	19.152	17.9096	1.65897	1.808	0.899152	1.45537	7.52562	92.609	NA	NA	NA	NA	NA	Zinc-finger double-stranded RNA-binding
LOC102654965	uncharacterized LOC102654965	50.8772	48.7482	55.1826	51.6026	11.6812	6.92964	10.1572	9.58936	6.18481	6.25345	4.37629	5.60485	5.38124	9.20678	NA	NA	NA	NA	NA	chlorophyllide a oxygenase [overall] activity
LOC102654987	ras-related protein Rab-1A	97.2911	83.1767	90.7091	90.3923	34.2871	38.9388	37.1014	36.7758	26.5103	24.8037	12.033	21.1157	2.45793	4.28081	K07874 RAB1A; Ras-related protein Rab-1A|K07875 RAB1B; Ras-related protein Rab-1B	ko05134:Legionellosis	GO:0000166;GO:0001882;GO:0001883;GO:0003674;GO:0003824;GO:0003924;GO:0005488;GO:0005515;GO:0005525;GO:0016462;GO:0016787;GO:0016817;GO:0016818;GO:0017076;GO:0017111;GO:0019001;GO:0032549;GO:0032550;GO:0032553;GO:0032555;GO:0032561;GO:0035639;GO:0036094;GO:0043167;GO:0043168;GO:0097159;GO:0097367;GO:1901265;GO:1901363;	GO:0000003;GO:0000045;GO:0000278;GO:0000280;GO:0000281;GO:0000902;GO:0000904;GO:0000910;GO:0001816;GO:0002790;GO:0002791;GO:0002793;GO:0006464;GO:0006807;GO:0006810;GO:0006886;GO:0006888;GO:0006890;GO:0006897;GO:0006900;GO:0006901;GO:0006903;GO:0006914;GO:0006928;GO:0006950;GO:0006952;GO:0006996;GO:0007017;GO:0007018;GO:0007030;GO:0007033;GO:0007049;GO:0007112;GO:0007140;GO:0007154;GO:0007155;GO:…	GO:0000139;GO:0000407;GO:0005575;GO:0005622;GO:0005623;GO:0005737;GO:0005768;GO:0005769;GO:0005783;GO:0005789;GO:0005793;GO:0005794;GO:0005829;GO:0005886;GO:0012505;GO:0012506;GO:0016020;GO:0030133;GO:0030658;GO:0030659;GO:0031090;GO:0031410;GO:0031982;GO:0031984;GO:0032153;GO:0032154;GO:0032155;GO:0033116;GO:0034045;GO:0036477;GO:0042175;GO:0042470;GO:0043025;GO:0043226;GO:0043227;GO:0043229;GO:…	Signal recognition particle receptor beta subunit
LOC102655008	radial spoke head 10 homolog B	23.1783	34.8018	25.928	27.9693	10.2629	9.68021	10.2241	10.0557	2.76908	3.5255	2.43593	2.91017	2.78143	9.6109	NA	NA	NA	NA	NA	Possible plasma membrane-binding motif in junctophilins, PIP-5-kinases and protein kinases.
LOC102655009	elongation of very long chain fatty acids protein AAEL008004	20.2771	32.9688	22.2311	25.159	6.75414	4.89839	3.16669	4.93974	3.01282	0.208494	0.176146	1.13249	5.09319	22.2158	K10249 ELOVL4; elongation of very long chain fatty acids protein 4 [EC:2.3.1.199]	ko00062:Fatty acid elongation	GO:0003674;GO:0003824;GO:0004312;GO:0009922;GO:0016740;GO:0016746;GO:0016747;	GO:0000003;GO:0000038;GO:0006082;GO:0006629;GO:0006631;GO:0006633;GO:0006643;GO:0006665;GO:0006807;GO:0007610;GO:0007617;GO:0007618;GO:0007619;GO:0008150;GO:0008152;GO:0008610;GO:0009058;GO:0009987;GO:0010817;GO:0016053;GO:0019098;GO:0019367;GO:0019368;GO:0019748;GO:0019752;GO:0019953;GO:0022414;GO:0030148;GO:0030497;GO:0032501;GO:0032504;GO:0032787;GO:0034625;GO:0034626;GO:0042445;GO:0042761;GO:…	GO:0005575;GO:0005622;GO:0005623;GO:0005737;GO:0005783;GO:0005789;GO:0012505;GO:0016020;GO:0016021;GO:0030176;GO:0031224;GO:0031227;GO:0031984;GO:0042175;GO:0043226;GO:0043227;GO:0043229;GO:0043231;GO:0044422;GO:0044424;GO:0044425;GO:0044432;GO:0044444;GO:0044446;GO:0044464;GO:0098827;	fatty acid elongation, monounsaturated fatty acid
LOC102655102	uncharacterized LOC102655102	31.7475	18.2591	24.0448	24.6838	2.59418	1.31317	1.05766	1.655	1.03694	0.596926	0.603618	0.745826	14.9147	33.0959	NA	NA	NA	NA	NA	NA
LOC102655112	probable G-protein coupled receptor Mth-like 5	82.5276	89.8995	81.727	84.718	26.7084	30.6431	27.4906	28.2807	9.76608	10.5547	6.3044	8.87507	2.99561	9.54561	K04599 MTH; G protein-coupled receptor Mth (Methuselah protein)	NA	GO:0003674;GO:0004888;GO:0004930;GO:0038023;GO:0060089;	GO:0003007;GO:0006950;GO:0007154;GO:0007165;GO:0007186;GO:0007275;GO:0007507;GO:0007568;GO:0008150;GO:0008340;GO:0009605;GO:0009653;GO:0009887;GO:0009987;GO:0009991;GO:0010259;GO:0023052;GO:0031667;GO:0032501;GO:0032502;GO:0042594;GO:0048513;GO:0048731;GO:0048856;GO:0050789;GO:0050794;GO:0050896;GO:0051716;GO:0065007;GO:0072359;	GO:0005575;GO:0016020;GO:0016021;GO:0031224;GO:0044425;	G-protein coupled receptor activity. It is involved in the biological process described with G-protein coupled receptor signaling pathway
LOC102655244	histone-lysine N-methyltransferase NSD2	61.4831	86.8365	57.719	68.6795	21.47	19.1487	20.9116	20.5101	3.82171	5.58236	3.04744	4.1505	3.34857	16.5473	K07117 K07117; uncharacterized protein|K11424 WHSC1, MMSET, NSD2; [histone H3]-lysine36 N-dimethyltransferase NSD2 [EC:2.1.1.357]|K11425 WHSC1L1, NSD3; [histone H3]-lysine4 N-dimethyltransferase / [histone H3]-lysine27 N-dimethyltransferase [EC:2.1.1.370 2.1.1.371]|K15588 NSD1; [histone H3]-lysine36 N-dimethyltransferase NSD1 [EC:2.1.1.357]	ko00310:Lysine degradation|ko05202:Transcriptional misregulation in cancer	GO:0000976;GO:0000977;GO:0000978;GO:0000981;GO:0000987;GO:0001012;GO:0001067;GO:0003674;GO:0003676;GO:0003677;GO:0003682;GO:0003690;GO:0003700;GO:0003712;GO:0003714;GO:0003824;GO:0005102;GO:0005488;GO:0005515;GO:0008134;GO:0008168;GO:0008170;GO:0008270;GO:0008276;GO:0008757;GO:0016278;GO:0016279;GO:0016740;GO:0016741;GO:0018024;GO:0030331;GO:0031490;GO:0035257;GO:0035258;GO:0042054;GO:0042799;GO:…	GO:0000003;GO:0000018;GO:0000122;GO:0000414;GO:0000726;GO:0001501;GO:0001702;GO:0001932;GO:0002637;GO:0002639;GO:0002682;GO:0002684;GO:0002694;GO:0002696;GO:0002697;GO:0002699;GO:0002700;GO:0002702;GO:0002703;GO:0002705;GO:0002706;GO:0002708;GO:0002712;GO:0002714;GO:0002819;GO:0002821;GO:0002822;GO:0002824;GO:0002889;GO:0002891;GO:0003006;GO:0003007;GO:0003149;GO:0003205;GO:0003206;GO:0003209;GO:…	GO:0000228;GO:0000775;GO:0000785;GO:0000792;GO:0000803;GO:0000805;GO:0005575;GO:0005622;GO:0005623;GO:0005634;GO:0005654;GO:0005694;GO:0005700;GO:0005721;GO:0005737;GO:0030849;GO:0031974;GO:0031981;GO:0032991;GO:0034708;GO:0035097;GO:0043226;GO:0043227;GO:0043228;GO:0043229;GO:0043231;GO:0043232;GO:0043233;GO:0044422;GO:0044424;GO:0044427;GO:0044428;GO:0044446;GO:0044451;GO:0044464;GO:0070013;GO:…	associated with SET domains|associated with SET domains|associated with SET domains
LOC102655426	-	18.6034	23.9167	21.6632	21.3944	2.56511	3.11468	6.41535	4.03171	0.500815	0.573263	0.01	0.361359	5.30654	59.2055	-	-	-	-	-	-
LOC102655479	putative uncharacterized protein DDB_G0271606	33.6287	38.1799	35.5575	35.7887	13.6454	11.3434	11.5374	12.1754	5.25894	7.44325	5.15174	5.95131	2.93943	6.01358	K02177 BRU; bruno|K16823 TP53BP2, ASPP2; apoptosis-stimulating of p53 protein 2|K17554 PPP1R13B, ASPP1; apoptosis-stimulating of p53 protein 1	ko04320:Dorso-ventral axis formation|ko04390:Hippo signaling pathway	GO:0002039;GO:0003674;GO:0005070;GO:0005488;GO:0005515;GO:0008047;GO:0008134;GO:0019207;GO:0019209;GO:0019887;GO:0030234;GO:0030295;GO:0030296;GO:0030674;GO:0035591;GO:0042802;GO:0051059;GO:0060090;GO:0098772;	GO:0001932;GO:0001934;GO:0006810;GO:0006839;GO:0006915;GO:0006996;GO:0007005;GO:0007006;GO:0007154;GO:0007165;GO:0007275;GO:0007399;GO:0007417;GO:0007507;GO:0008150;GO:0008219;GO:0009314;GO:0009628;GO:0009790;GO:0009792;GO:0009893;GO:0009966;GO:0009967;GO:0009987;GO:0010212;GO:0010562;GO:0010604;GO:0010638;GO:0010646;GO:0010647;GO:0010821;GO:0010822;GO:0010941;GO:0010942;GO:0012501;GO:0016043;GO:…	GO:0005575;GO:0005622;GO:0005623;GO:0005634;GO:0005654;GO:0005737;GO:0005829;GO:0005886;GO:0005912;GO:0016020;GO:0030054;GO:0031974;GO:0031981;GO:0043226;GO:0043227;GO:0043229;GO:0043231;GO:0043233;GO:0044422;GO:0044424;GO:0044428;GO:0044444;GO:0044446;GO:0044464;GO:0048471;GO:0070013;GO:0070161;GO:0071944;	Src homology 3 domains|Src homology 3 domains|Src homology 3 domains|Src homology 3 domains|Src homology 3 domains|Src homology 3 domains|Src homology 3 domains|Src homology 3 domains|Src homology 3 domains|Src homology 3 domains|Src homology 3 domains|Src homology 3 domains
LOC102655690	uncharacterized LOC102655690	18.2858	11.1125	16.1583	15.1856	2.03923	0.387296	0.357194	0.927908	0.301271	0.189735	0.282749	0.257918	16.3654	58.8774	NA	NA	GO:0003674;GO:0005198;GO:0005214;GO:0008010;GO:0042302;	GO:0007275;GO:0008150;GO:0032501;GO:0032502;GO:0040003;GO:0042335;GO:0048856;	GO:0005575;GO:0005576;GO:0005615;GO:0031012;GO:0044421;	Insect cuticle protein
LOC102655815	uncharacterized LOC102655815	13.1797	13.999	14.3955	13.8581	1.22589	0.842245	0.503297	0.857146	0.162981	0.029559	0.0503999	0.0809801	16.1677	171.129	NA	NA	NA	NA	NA	Domain of unknown function (DUF4797)
LOC102655844	cyclin-dependent kinase inhibitor 1C	22070.7	12745.9	19575.6	18130.7	1474.73	147.653	453.947	692.109	179.947	89.4045	127.79	132.38	26.1964	136.959	NA	NA	NA	NA	NA	NA
LOC102655896	nucleoplasmin-like protein	1124.89	1114.36	1021.88	1087.04	265.172	206.736	231.526	234.478	75.631	72.2502	39.2106	62.3639	4.636	17.4306	K14719 SLC39A13, ZIP13; solute carrier family 39 (zinc transporter), member 13|K11278 NPM3; nucleophosmin 3	NA	GO:0003674;GO:0005215;GO:0005381;GO:0005385;GO:0005488;GO:0005515;GO:0008324;GO:0015075;GO:0015318;GO:0022857;GO:0022890;GO:0042393;GO:0042802;GO:0042803;GO:0046873;GO:0046915;GO:0046983;GO:0072509;	GO:0000003;GO:0000041;GO:0006139;GO:0006325;GO:0006338;GO:0006351;GO:0006364;GO:0006396;GO:0006725;GO:0006807;GO:0006810;GO:0006811;GO:0006812;GO:0006826;GO:0006829;GO:0006873;GO:0006875;GO:0006882;GO:0006950;GO:0006996;GO:0006997;GO:0007338;GO:0008150;GO:0008152;GO:0009058;GO:0009059;GO:0009303;GO:0009566;GO:0009636;GO:0009888;GO:0009987;GO:0010035;GO:0010038;GO:0010043;GO:0010312;GO:0010467;GO:…	GO:0000139;GO:0005575;GO:0005622;GO:0005623;GO:0005634;GO:0005730;GO:0005737;GO:0005783;GO:0005794;GO:0005829;GO:0005856;GO:0005886;GO:0012505;GO:0015629;GO:0016020;GO:0016021;GO:0016323;GO:0030173;GO:0031090;GO:0031224;GO:0031228;GO:0031300;GO:0031301;GO:0031974;GO:0031981;GO:0031984;GO:0043226;GO:0043227;GO:0043228;GO:0043229;GO:0043231;GO:0043232;GO:0043233;GO:0044422;GO:0044424;GO:0044425;GO:…	ZIP Zinc transporter|Nucleoplasmin/nucleophosmin domain
LOC102655979	pupal cuticle protein PCP52	3948.48	5670.69	5528.24	5049.13	424.33	41.4913	132.821	199.547	53.3133	29.6252	39.6292	40.8559	25.3029	123.584	NA	NA	NA	NA	NA	NA
LOC102656249	protein HEXIM1	16.2857	23.4597	18.517	19.4208	8.03384	7.11754	8.0932	7.74819	4.49174	3.4376	0.718166	2.8825	2.5065	6.73748	K15189 HEXIM1_2; protein HEXIM1/2	NA	GO:0003674;GO:0003676;GO:0003723;GO:0004857;GO:0004860;GO:0004861;GO:0005488;GO:0005515;GO:0016538;GO:0017069;GO:0019207;GO:0019210;GO:0019887;GO:0030234;GO:0030291;GO:0042802;GO:0097159;GO:0097322;GO:0098772;GO:1901363;	GO:0000079;GO:0000122;GO:0001932;GO:0001933;GO:0002218;GO:0002253;GO:0002376;GO:0002682;GO:0002684;GO:0006355;GO:0006357;GO:0006469;GO:0007275;GO:0007507;GO:0008150;GO:0009889;GO:0009890;GO:0009892;GO:0009966;GO:0009967;GO:0010468;GO:0010556;GO:0010558;GO:0010563;GO:0010605;GO:0010629;GO:0010646;GO:0010647;GO:0019219;GO:0019220;GO:0019222;GO:0023051;GO:0023056;GO:0031323;GO:0031324;GO:0031326;GO:…	GO:0005575;GO:0005622;GO:0005623;GO:0005634;GO:0005654;GO:0005737;GO:0005829;GO:0016604;GO:0016607;GO:0031974;GO:0031981;GO:0043226;GO:0043227;GO:0043229;GO:0043231;GO:0043233;GO:0044422;GO:0044424;GO:0044428;GO:0044444;GO:0044446;GO:0044451;GO:0044464;GO:0070013;	Hexamethylene bis-acetamide-inducible protein
LOC102656263	protein farnesyltransferase subunit beta	19.5678	20.1459	19.2702	19.6613	7.04222	7.91547	8.98728	7.98166	5.86556	6.04362	3.32819	5.07912	2.46331	3.871	K05954 FNTB; protein farnesyltransferase subunit beta [EC:2.5.1.58]	ko00900:Terpenoid backbone biosynthesis	GO:0003674;GO:0003824;GO:0004311;GO:0004659;GO:0004660;GO:0005488;GO:0005515;GO:0008270;GO:0008318;GO:0016740;GO:0016765;GO:0043167;GO:0043169;GO:0046872;GO:0046914;GO:0140096;	GO:0006464;GO:0006807;GO:0006950;GO:0008150;GO:0008152;GO:0008284;GO:0008285;GO:0009611;GO:0009889;GO:0009891;GO:0009893;GO:0009987;GO:0010033;GO:0010035;GO:0010556;GO:0010557;GO:0010604;GO:0014070;GO:0018342;GO:0018343;GO:0019222;GO:0019538;GO:0034097;GO:0036211;GO:0042060;GO:0042127;GO:0042221;GO:0043170;GO:0043412;GO:0044237;GO:0044238;GO:0044260;GO:0044267;GO:0045787;GO:0048145;GO:0048146;GO:…	GO:0005575;GO:0005622;GO:0005623;GO:0005737;GO:0005829;GO:0005856;GO:0005875;GO:0005965;GO:0015630;GO:0032991;GO:0043226;GO:0043228;GO:0043229;GO:0043232;GO:0044422;GO:0044424;GO:0044430;GO:0044444;GO:0044446;GO:0044464;GO:1902494;GO:1990234;	Prenyltransferase and squalene oxidase repeat
LOC102656270	-	28.1464	19.6245	18.4861	22.0856	5.59891	2.49725	2.39351	3.49656	1.35397	2.56233	1.67154	1.86261	6.31639	11.8573	-	-	-	-	-	-
LOC102656349	uncharacterized LOC102656349	16.2941	19.4589	17.5147	17.7559	4.47801	4.20885	4.34836	4.34508	3.42274	2.52196	1.35097	2.43189	4.08644	7.30126	NA	NA	NA	NA	NA	NA
LOC102656369	uncharacterized LOC102656369	13.8449	17.1697	15.9578	15.6575	6.3208	5.69475	5.99403	6.00319	1.09617	2.91779	1.27894	1.7643	2.60819	8.8746	NA	NA	NA	GO:0000003;GO:0000075;GO:0000076;GO:0000077;GO:0000278;GO:0000280;GO:0000723;GO:0006139;GO:0006259;GO:0006281;GO:0006310;GO:0006725;GO:0006807;GO:0006950;GO:0006974;GO:0006996;GO:0007049;GO:0007059;GO:0007093;GO:0007127;GO:0007131;GO:0007143;GO:0007275;GO:0007276;GO:0007292;GO:0007346;GO:0007348;GO:0007444;GO:0008150;GO:0008152;GO:0009314;GO:0009628;GO:0009794;GO:0009888;GO:0009987;GO:0010389;GO:…	GO:0005575;GO:0005622;GO:0005623;GO:0005737;GO:0044424;GO:0044464;	NA
LOC102656433	uncharacterized LOC102656433	14.3267	16.8444	15.5185	15.5632	3.21588	2.93256	3.13829	3.09558	1.15927	1.65464	0.379243	1.06438	5.02756	14.6218	NA	NA	NA	NA	NA	NA
LOC102656501	zinc finger protein 2	42.0918	47.2627	36.83	42.0615	17.2212	11.1189	13.6056	13.9819	5.24329	4.67828	1.83977	3.92045	3.00828	10.7287	NA	NA	NA	GO:0002009;GO:0002165;GO:0007275;GO:0007444;GO:0007472;GO:0007476;GO:0007552;GO:0007560;GO:0008150;GO:0009653;GO:0009791;GO:0009886;GO:0009887;GO:0009888;GO:0032501;GO:0032502;GO:0035107;GO:0035114;GO:0035120;GO:0035220;GO:0035239;GO:0035295;GO:0048513;GO:0048563;GO:0048569;GO:0048707;GO:0048729;GO:0048731;GO:0048736;GO:0048737;GO:0048856;GO:0060429;GO:0060562;	GO:0005575;GO:0005622;GO:0005623;GO:0005634;GO:0043226;GO:0043227;GO:0043229;GO:0043231;GO:0044424;GO:0044464;	Zinc finger, C2H2 type
LOC102656587	ras-related protein Ral-a	23.0822	22.5038	23.2784	22.9548	6.76604	5.74125	7.02855	6.51195	2.40686	2.65848	1.34479	2.13671	3.52503	10.743	K07834 RALA; Ras-related protein Ral-A	ko04014:Ras signaling pathway|ko04015:Rap1 signaling pathway|ko04072:Phospholipase D signaling pathway|ko05200:Pathways in cancer|ko05210:Colorectal cancer|ko05212:Pancreatic cancer	GO:0003674;GO:0003824;GO:0003924;GO:0005488;GO:0005515;GO:0016462;GO:0016787;GO:0016817;GO:0016818;GO:0017111;GO:0019904;GO:0030165;	GO:0000003;GO:0001654;GO:0001667;GO:0001700;GO:0001736;GO:0001738;GO:0001745;GO:0001751;GO:0001752;GO:0001754;GO:0001932;GO:0001933;GO:0002009;GO:0002064;GO:0002065;GO:0002066;GO:0002376;GO:0003006;GO:0006928;GO:0006950;GO:0006952;GO:0006955;GO:0007154;GO:0007163;GO:0007164;GO:0007165;GO:0007264;GO:0007265;GO:0007275;GO:0007276;GO:0007281;GO:0007292;GO:0007297;GO:0007298;GO:0007391;GO:0007399;GO:…	GO:0005575;GO:0005623;GO:0005886;GO:0016020;GO:0044464;GO:0071944;	Ras subfamily of RAS small GTPases|Ras subfamily of RAS small GTPases|Ras subfamily of RAS small GTPases
LOC102656640	uncharacterized LOC102656640	17.2299	52.3044	38.0827	35.8723	0.33196	0.394926	0.690774	0.472553	0.0728727	0.0768705	0.01	0.0532477	75.9117	673.688	NA	NA	NA	NA	NA	NA
LOC102656661	uncharacterized LOC102656661	64.7994	58.7239	69.5759	64.3664	16.6666	12.4011	14.2444	14.4374	10.7735	11.1111	6.36265	9.41573	4.45832	6.83605	K14572 MDN1, REA1; midasin|K16913 PELP1, MNAR; proline-, glutamic acid- and leucine-rich protein 1	ko03008:Ribosome biogenesis in eukaryotes	GO:0003674;GO:0003824;GO:0005488;GO:0005509;GO:0016462;GO:0016787;GO:0016817;GO:0016818;GO:0016887;GO:0017111;GO:0043167;GO:0043169;GO:0046872;	GO:0000027;GO:0006139;GO:0006364;GO:0006396;GO:0006725;GO:0006807;GO:0006996;GO:0008150;GO:0008152;GO:0009987;GO:0010467;GO:0016043;GO:0016070;GO:0016072;GO:0022607;GO:0022613;GO:0022618;GO:0034470;GO:0034622;GO:0034641;GO:0034660;GO:0042254;GO:0042255;GO:0042273;GO:0043170;GO:0043933;GO:0044085;GO:0044237;GO:0044238;GO:0046483;GO:0065003;GO:0070925;GO:0071704;GO:0071826;GO:0071840;GO:0090304;GO:…	GO:0005575;GO:0030684;GO:0030687;GO:0032991;GO:1990904;	Nuclear chaperone required for maturation and nuclear export of pre-60S ribosome subunits|Nuclear chaperone required for maturation and nuclear export of pre-60S ribosome subunits|Nuclear chaperone required for maturation and nuclear export of pre-60S ribosome subunits
LOC102656846	cyclin-A2	50.9946	43.7868	48.5389	47.7734	4.85234	4.29119	6.04764	5.06372	1.85969	2.23651	0.733614	1.60994	9.43445	29.6741	K06627 CCNA; cyclin-A	ko04110:Cell cycle|ko04152:AMPK signaling pathway|ko04218:Cellular senescence|ko04914:Progesterone-mediated oocyte maturation|ko05161:Hepatitis B|ko05165:Human papillomavirus infection|ko05169:Epstein-Barr virus infection|ko05203:Viral carcinogenesis	GO:0003674;GO:0005488;GO:0005515;	GO:0000003;GO:0007049;GO:0008150;GO:0009987;GO:0022414;GO:0051321;	NA	Cyclin_C
LOC102656934	stress-induced-phosphoprotein 1	407.468	541.845	469.337	472.883	112.094	113.895	120.347	115.445	50.0264	62.408	42.1304	51.5216	4.09617	9.17834	K04734 NFKBIA; NF-kappa-B inhibitor alpha|K09553 STIP1; stress-induced-phosphoprotein 1|K16362 FLRT; leucine-rich repeat transmembrane protein FLRT	ko04024:cAMP signaling pathway|ko04062:Chemokine signaling pathway|ko04064:NF-kappa B signaling pathway|ko04210:Apoptosis|ko04380:Osteoclast differentiation|ko04620:Toll-like receptor signaling pathway|ko04621:NOD-like receptor signaling pathway|ko04622:RIG-I-like receptor signaling pathway|ko04623:Cytosolic DNA-sensing pathway|ko04624:Toll and Imd signaling pathway|ko04657:IL-17 signaling pathwa…	GO:0003674;GO:0004857;GO:0005488;GO:0005515;GO:0008022;GO:0030234;GO:0030544;GO:0031072;GO:0042030;GO:0051087;GO:0051879;GO:0060589;GO:0060590;GO:0098772;	GO:0000003;GO:0006950;GO:0007275;GO:0007568;GO:0008150;GO:0008340;GO:0009266;GO:0009408;GO:0009628;GO:0010259;GO:0032501;GO:0032502;GO:0032780;GO:0043086;GO:0043462;GO:0044092;GO:0048856;GO:0050790;GO:0050896;GO:0051336;GO:0051346;GO:0065007;GO:0065009;	GO:0005575;GO:0005622;GO:0005623;GO:0005634;GO:0005737;GO:0005794;GO:0005829;GO:0012505;GO:0032991;GO:0043209;GO:0043226;GO:0043227;GO:0043229;GO:0043231;GO:0044424;GO:0044444;GO:0044464;GO:0101031;	Heat shock chaperonin-binding motif.
LOC107963961	condensin complex subunit 2-like	10.5382	12.0543	12.0083	11.5336	2.23445	1.96002	1.58561	1.92669	0.276923	1.04682	0.522228	0.615323	5.98622	18.744	K01053 gnl, RGN; gluconolactonase [EC:3.1.1.17]|K06676 BRRN1, BRN1, CAPH; condensin complex subunit 2	ko00030:Pentose phosphate pathway|ko00053:Ascorbate and aldarate metabolism|ko00930:Caprolactam degradation|ko04111:Cell cycle - yeast	GO:0001671;GO:0003674;GO:0003682;GO:0005488;GO:0005515;GO:0008047;GO:0019899;GO:0030234;GO:0044547;GO:0060589;GO:0060590;GO:0072586;GO:0072587;GO:0098772;	GO:0000003;GO:0000070;GO:0000278;GO:0000280;GO:0000819;GO:0001655;GO:0001700;GO:0002009;GO:0006082;GO:0006091;GO:0006099;GO:0006101;GO:0006323;GO:0006996;GO:0007049;GO:0007059;GO:0007076;GO:0007143;GO:0007275;GO:0007276;GO:0007292;GO:0007399;GO:0007422;GO:0007424;GO:0007439;GO:0007442;GO:0007443;GO:0008150;GO:0008152;GO:0008258;GO:0009060;GO:0009653;GO:0009790;GO:0009792;GO:0009888;GO:0009892;GO:…	GO:0000228;GO:0000775;GO:0000785;GO:0000793;GO:0000794;GO:0000796;GO:0000799;GO:0005575;GO:0005622;GO:0005623;GO:0005634;GO:0005694;GO:0005737;GO:0005829;GO:0031974;GO:0031981;GO:0032991;GO:0043226;GO:0043227;GO:0043228;GO:0043229;GO:0043231;GO:0043232;GO:0043233;GO:0044422;GO:0044424;GO:0044427;GO:0044428;GO:0044444;GO:0044446;GO:0044454;GO:0044464;GO:0044815;GO:0070013;GO:0098687;	Condensin complex subunit 2
LOC107963968	inositol polyphosphate 1-phosphatase	13.9666	16.6445	15.5926	15.4012	6.68518	6.33917	6.71314	6.57916	6.28805	4.84383	2.53717	4.55635	2.34091	3.38017	K01107 INPP1; inositol polyphosphate 1-phosphatase [EC:3.1.3.57]	ko00562:Inositol phosphate metabolism|ko04070:Phosphatidylinositol signaling system	GO:0003674;GO:0003824;GO:0004441;GO:0016312;GO:0016787;GO:0016788;GO:0016791;GO:0042578;GO:0046030;GO:0052745;GO:0052829;	GO:0005975;GO:0006066;GO:0006793;GO:0006796;GO:0007154;GO:0007165;GO:0007267;GO:0007268;GO:0008150;GO:0008152;GO:0009056;GO:0009987;GO:0016311;GO:0019637;GO:0019751;GO:0023052;GO:0043647;GO:0044237;GO:0044238;GO:0044262;GO:0044281;GO:0044282;GO:0046164;GO:0046174;GO:0046434;GO:0046838;GO:0046855;GO:0050789;GO:0050794;GO:0050896;GO:0051716;GO:0065007;GO:0071545;GO:0071704;GO:0098916;GO:0099536;GO:…	GO:0005575;GO:0005622;GO:0005623;GO:0005737;GO:0005829;GO:0044424;GO:0044444;GO:0044464;	Inositol monophosphatase family
LOC107963993	palmitoleoyl-protein carboxylesterase NOTUM	51.6581	53.5069	56.6266	53.9305	9.88472	7.52559	8.55116	8.65382	0.783203	0.502505	0.419313	0.56834	6.23199	94.8913	K19882 NOTUM; O-palmitoleoyl-L-serine hydrolase [EC:3.1.1.98]	ko04310:Wnt signaling pathway	GO:0003674;GO:0003824;GO:0004620;GO:0004629;GO:0008081;GO:0016298;GO:0016787;GO:0016788;GO:0042578;GO:0052689;GO:1990699;	GO:0000902;GO:0000904;GO:0003002;GO:0006464;GO:0006505;GO:0006507;GO:0006629;GO:0006643;GO:0006644;GO:0006650;GO:0006664;GO:0006793;GO:0006796;GO:0006807;GO:0006928;GO:0006935;GO:0007275;GO:0007389;GO:0007399;GO:0007409;GO:0007411;GO:0007444;GO:0007447;GO:0007450;GO:0008045;GO:0008150;GO:0008152;GO:0009056;GO:0009057;GO:0009605;GO:0009653;GO:0009790;GO:0009792;GO:0009888;GO:0009952;GO:0009953;GO:…	GO:0005575;GO:0005576;GO:0005615;GO:0005622;GO:0005623;GO:0005737;GO:0005783;GO:0005788;GO:0012505;GO:0031974;GO:0043226;GO:0043227;GO:0043229;GO:0043231;GO:0043233;GO:0044421;GO:0044422;GO:0044424;GO:0044432;GO:0044444;GO:0044446;GO:0044464;GO:0070013;	Pectinacetylesterase
LOC107964022	ran-binding protein 9	52.9483	56.8553	49.8029	53.2021	20.763	15.5768	18.549	18.2963	6.03119	9.60833	4.21174	6.61709	2.90782	8.04011	NA	NA	GO:0003674;GO:0005085;GO:0005087;GO:0005088;GO:0005488;GO:0005515;GO:0008092;GO:0008536;GO:0015631;GO:0017016;GO:0019899;GO:0031267;GO:0048487;GO:0051020;GO:0098772;	GO:0000003;GO:0000165;GO:0000226;GO:0000902;GO:0000904;GO:0001654;GO:0001932;GO:0001933;GO:0002064;GO:0002065;GO:0002066;GO:0003006;GO:0006464;GO:0006468;GO:0006793;GO:0006796;GO:0006807;GO:0006928;GO:0006935;GO:0006996;GO:0007010;GO:0007017;GO:0007020;GO:0007154;GO:0007155;GO:0007165;GO:0007259;GO:0007275;GO:0007276;GO:0007281;GO:0007292;GO:0007299;GO:0007304;GO:0007306;GO:0007399;GO:0007409;GO:…	GO:0005575;GO:0005622;GO:0005623;GO:0005634;GO:0005737;GO:0005829;GO:0005856;GO:0005875;GO:0015630;GO:0016020;GO:0032991;GO:0043226;GO:0043227;GO:0043228;GO:0043229;GO:0043231;GO:0043232;GO:0044422;GO:0044424;GO:0044430;GO:0044444;GO:0044446;GO:0044464;	CT11-RanBPM
LOC107964262	uncharacterized LOC107964262	10.5354	9.96793	9.8077	10.1037	2.15908	3.23725	3.60593	3.00075	1.18295	0.848495	0.836893	0.956113	3.36705	10.5674	NA	NA	NA	NA	NA	NA
LOC107964328	bone morphogenetic protein 10	20.9061	31.0665	34.601	28.8579	1.80731	0.574052	0.510375	0.963911	0.61158	0.379218	0.125828	0.372209	29.9383	77.5314	K16621 BMP7; bone morphogenetic protein 7|K21283 BMP2; bone morphogenetic protein 2	ko04060:Cytokine-cytokine receptor interaction|ko04350:TGF-beta signaling pathway|ko04360:Axon guidance|ko04390:Hippo signaling pathway|ko05200:Pathways in cancer|ko05217:Basal cell carcinoma	NA	NA	NA	Transforming growth factor-beta (TGF-beta) family
LOC107964338	transient receptor potential-gamma protein	11.6921	15.927	12.6695	13.4295	4.18012	2.50855	3.56668	3.41845	3.02343	3.41328	2.61489	3.0172	3.92854	4.45099	NA	NA	GO:0003674;GO:0005215;GO:0005216;GO:0005261;GO:0005262;GO:0005488;GO:0005515;GO:0008092;GO:0008324;GO:0008381;GO:0015075;GO:0015085;GO:0015267;GO:0015318;GO:0022803;GO:0022836;GO:0022838;GO:0022857;GO:0022890;GO:0030506;GO:0046873;	GO:0001964;GO:0003008;GO:0006810;GO:0006811;GO:0006812;GO:0006816;GO:0007600;GO:0007605;GO:0007610;GO:0007638;GO:0008150;GO:0009581;GO:0009582;GO:0009605;GO:0009612;GO:0009628;GO:0009987;GO:0010996;GO:0030001;GO:0032501;GO:0034220;GO:0040011;GO:0050877;GO:0050896;GO:0050905;GO:0050906;GO:0050954;GO:0050974;GO:0050975;GO:0050976;GO:0050982;GO:0051179;GO:0051234;GO:0051606;GO:0051716;GO:0055085;GO:…	GO:0005575;GO:0005623;GO:0005886;GO:0005887;GO:0005929;GO:0016020;GO:0016021;GO:0030425;GO:0031224;GO:0031226;GO:0032991;GO:0034702;GO:0034703;GO:0036477;GO:0042995;GO:0043005;GO:0043025;GO:0043226;GO:0044214;GO:0044297;GO:0044425;GO:0044459;GO:0044463;GO:0044464;GO:0071944;GO:0089717;GO:0097447;GO:0097458;GO:0098796;GO:0120025;GO:0120038;GO:1902495;GO:1990351;	Belongs to the transient receptor (TC 1.A.4) family
LOC107964351	60S ribosomal protein L7	2597.17	2660.22	2743.28	2666.89	1002.39	1047.32	1263.36	1104.36	588.454	643.888	272.856	501.733	2.41489	5.31536	K02937 RP-L7e, RPL7; large subunit ribosomal protein L7e	ko03010:Ribosome	GO:0003674;GO:0003676;GO:0003677;GO:0003723;GO:0003729;GO:0003735;GO:0005198;GO:0005488;GO:0005515;GO:0008097;GO:0019843;GO:0042802;GO:0042803;GO:0046983;GO:0097159;GO:1901363;	GO:0000184;GO:0000463;GO:0000470;GO:0000956;GO:0001889;GO:0002165;GO:0002181;GO:0006139;GO:0006364;GO:0006396;GO:0006401;GO:0006402;GO:0006412;GO:0006413;GO:0006518;GO:0006605;GO:0006612;GO:0006613;GO:0006614;GO:0006725;GO:0006807;GO:0006810;GO:0006886;GO:0007275;GO:0008104;GO:0008150;GO:0008152;GO:0009056;GO:0009057;GO:0009058;GO:0009059;GO:0009791;GO:0009892;GO:0009987;GO:0010467;GO:0010468;GO:…	GO:0005575;GO:0005622;GO:0005623;GO:0005737;GO:0005829;GO:0005840;GO:0005844;GO:0015934;GO:0022625;GO:0022626;GO:0030016;GO:0030017;GO:0031672;GO:0032991;GO:0043226;GO:0043228;GO:0043229;GO:0043232;GO:0043292;GO:0044391;GO:0044422;GO:0044424;GO:0044444;GO:0044445;GO:0044446;GO:0044449;GO:0044464;GO:0099080;GO:0099081;GO:0099512;GO:1990904;	60S ribosomal protein
LOC107964442	-	8.65777	11.8529	12.8591	11.1232	2.60569	1.68434	0.83811	1.70938	0.942043	0.522288	0.660183	0.708171	6.50718	15.707	-	-	-	-	-	-
LOC107964835	protein RRP5 homolog	31.0119	38.0106	27.6683	32.2303	13.2102	11.7931	12.5364	12.5133	2.09865	4.13728	1.94727	2.72774	2.57569	11.8158	K14792 RRP5, PDCD11; rRNA biogenesis protein RRP5	NA	GO:0003674;GO:0003676;GO:0003723;GO:0005488;GO:0005515;GO:0008134;GO:0097159;GO:1901363;	GO:0000460;GO:0000462;GO:0000466;GO:0006139;GO:0006364;GO:0006396;GO:0006725;GO:0006807;GO:0008150;GO:0008152;GO:0009987;GO:0010467;GO:0016070;GO:0016072;GO:0022613;GO:0030490;GO:0034470;GO:0034641;GO:0034660;GO:0042254;GO:0042274;GO:0043170;GO:0044085;GO:0044237;GO:0044238;GO:0046483;GO:0071704;GO:0071840;GO:0090304;GO:1901360;	GO:0005575;GO:0005622;GO:0005623;GO:0005634;GO:0005654;GO:0005730;GO:0005737;GO:0005829;GO:0030684;GO:0031974;GO:0031981;GO:0032040;GO:0032991;GO:0043226;GO:0043227;GO:0043228;GO:0043229;GO:0043231;GO:0043232;GO:0043233;GO:0044422;GO:0044424;GO:0044428;GO:0044444;GO:0044446;GO:0044464;GO:0070013;GO:1990904;	Suppressor of forked protein (Suf)
LOC107964884	uncharacterized LOC107964884	23.4311	27.9701	26.5456	25.9823	10.3041	8.79124	8.67294	9.2561	3.9363	4.77141	3.28488	3.99753	2.80705	6.49959	NA	NA	NA	NA	NA	NA
LOC107965005	keratin-associated protein 19-2	30.7308	41.6816	59.7884	44.0669	5.42868	1.61941	3.84414	3.63074	12.8265	6.13626	1.46391	6.80888	12.1372	6.47198	NA	NA	NA	NA	NA	NA
LOC107965094	-	35.8542	18.1072	19.3934	24.4516	8.34315	4.40791	6.65867	6.46991	0.01	0.976691	1.87762	0.954769	3.77928	25.61	-	-	-	-	-	-
LOC107965194	-	42.7922	38.7497	45.6236	42.3885	4.19286	2.56228	1.4822	2.74578	1.77571	0.803385	1.21211	1.26373	15.4377	33.5423	-	-	-	-	-	-
LOC107965363	-	13.7822	11.3774	13.046	12.7352	4.32331	5.40613	5.30972	5.01305	3.71245	3.72547	4.68427	4.04073	2.54041	3.15171	-	-	-	-	-	-
LOC107965416	-	43.4602	32.1415	33.7996	36.4671	7.04009	8.77716	9.60993	8.47573	1.50932	2.88379	2.82131	2.4048	4.30254	15.1643	-	-	-	-	-	-
LOC107965421	-	32.4007	46.6326	48.1129	42.3821	6.99718	4.58709	9.21867	6.93431	0.532603	0.399422	0.01	0.314008	6.11193	134.971	-	-	-	-	-	-
LOC107965485	uncharacterized LOC107965485	22523.1	32903.2	35434	30286.8	1625.65	357.46	656.838	879.982	206.378	201.991	175.404	194.591	34.4175	155.643	NA	NA	NA	GO:0000902;GO:0000904;GO:0006928;GO:0006935;GO:0007275;GO:0007399;GO:0007409;GO:0007411;GO:0007424;GO:0008045;GO:0008150;GO:0009605;GO:0009653;GO:0009987;GO:0016043;GO:0022008;GO:0030030;GO:0030154;GO:0030182;GO:0031175;GO:0032501;GO:0032502;GO:0032989;GO:0032990;GO:0035150;GO:0035151;GO:0035152;GO:0035159;GO:0040011;GO:0042221;GO:0042330;GO:0048468;GO:0048666;GO:0048667;GO:0048699;GO:0048731;GO:…	NA	Leucine-rich repeats, typical (most populated) subfamily
LOC107965571	uncharacterized LOC107965571	66.1705	27.1579	44.3537	45.894	7.26622	5.00864	5.70871	5.99453	2.20906	5.53919	7.04711	4.93179	7.65599	9.30576	NA	NA	NA	NA	NA	NA
LOC107965722	uncharacterized LOC107965722	35.622	31.3795	33.8812	33.6276	6.46829	4.85005	9.16979	6.82938	8.92673	12.2284	11.721	10.9587	4.92396	3.06857	NA	NA	NA	NA	NA	NA
LOC107965817	DNA replication complex GINS protein PSF3	36.4955	34.295	41.9285	37.573	9.54009	12.2547	15.4352	12.41	10.9686	12.9328	8.4074	10.7696	3.02763	3.48879	K10734 GINS3; GINS complex subunit 3	NA	NA	GO:0006139;GO:0006259;GO:0006260;GO:0006261;GO:0006271;GO:0006725;GO:0006807;GO:0008150;GO:0008152;GO:0009058;GO:0009059;GO:0009987;GO:0022616;GO:0034641;GO:0034645;GO:0043170;GO:0044237;GO:0044238;GO:0044249;GO:0044260;GO:0046483;GO:0071704;GO:0090304;GO:1901360;GO:1901576;	GO:0000228;GO:0000811;GO:0005575;GO:0005622;GO:0005623;GO:0005634;GO:0005654;GO:0005694;GO:0031261;GO:0031974;GO:0031981;GO:0032991;GO:0032993;GO:0043226;GO:0043227;GO:0043228;GO:0043229;GO:0043231;GO:0043232;GO:0043233;GO:0044422;GO:0044424;GO:0044427;GO:0044428;GO:0044446;GO:0044451;GO:0044454;GO:0044464;GO:0070013;	GINS complex protein
LOC107965822	retrovirus-related Pol polyprotein from type-1 retrotransposable element R2	28.6334	19.58	24.2877	24.167	3.94134	2.46041	4.55552	3.65242	4.44637	4.24295	5.62872	4.77268	6.61671	5.06362	NA	NA	NA	NA	NA	Ribonuclease H protein
LOC107965825	uncharacterized LOC107965825	18.0385	15.1651	17.2609	16.8215	3.98103	4.49397	5.10971	4.52824	2.59237	4.65209	2.79688	3.34711	3.71481	5.02568	NA	NA	NA	NA	NA	NA
LOC107965828	cholesterol 7-desaturase	78.9182	77.0883	74.139	76.7152	6.30112	8.08394	6.78063	7.05523	0.523927	0.318883	0.193862	0.345558	10.8735	222.004	K14938 NVD, DAF36; cholesterol 7-desaturase [EC:1.14.19.21]	ko00981:Insect hormone biosynthesis|ko04212:Longevity regulating pathway - worm	NA	GO:0002164;GO:0002165;GO:0002168;GO:0006629;GO:0006694;GO:0007275;GO:0007552;GO:0008150;GO:0008152;GO:0008202;GO:0008610;GO:0009058;GO:0009791;GO:0009987;GO:0010817;GO:0032501;GO:0032502;GO:0034754;GO:0035264;GO:0040007;GO:0042180;GO:0042181;GO:0042445;GO:0042446;GO:0044237;GO:0044238;GO:0044249;GO:0044281;GO:0044283;GO:0045455;GO:0045456;GO:0048589;GO:0048856;GO:0065007;GO:0065008;GO:0071704;GO:…	GO:0005575;GO:0005622;GO:0005623;GO:0005737;GO:0044424;GO:0044464;	Rieske [2Fe-2S] domain
LOC113218532	protein bowel-like	10.0558	9.02628	12.4429	10.5083	3.12404	2.94542	2.83255	2.96734	2.99805	3.04873	2.5131	2.85329	3.54133	3.68287	K09215 OSR, ODD; odd-skipped	NA	GO:0000981;GO:0003674;GO:0003700;GO:0140110;	GO:0000122;GO:0000578;GO:0002009;GO:0002165;GO:0003002;GO:0006355;GO:0006357;GO:0007275;GO:0007350;GO:0007351;GO:0007354;GO:0007362;GO:0007389;GO:0007440;GO:0007442;GO:0007444;GO:0007478;GO:0007480;GO:0007552;GO:0007560;GO:0008150;GO:0008595;GO:0009653;GO:0009790;GO:0009791;GO:0009798;GO:0009880;GO:0009886;GO:0009887;GO:0009888;GO:0009889;GO:0009890;GO:0009891;GO:0009892;GO:0009893;GO:0009948;GO:…	GO:0005575;GO:0005622;GO:0005623;GO:0005634;GO:0043226;GO:0043227;GO:0043229;GO:0043231;GO:0044424;GO:0044464;	Zinc-finger of C2H2 type
LOC113218560	proteasome subunit alpha type-4-like	530.56	453.659	532.982	505.733	162.674	191.981	188.776	181.144	221.335	206.011	120.943	182.763	2.79189	2.76715	K02728 PSMA4; 20S proteasome subunit alpha 3 [EC:3.4.25.1]	ko03050:Proteasome	NA	GO:0006464;GO:0006508;GO:0006511;GO:0006807;GO:0008150;GO:0008152;GO:0009056;GO:0009057;GO:0009987;GO:0010498;GO:0016579;GO:0019538;GO:0019941;GO:0030163;GO:0036211;GO:0043161;GO:0043170;GO:0043412;GO:0043632;GO:0043687;GO:0044237;GO:0044238;GO:0044248;GO:0044257;GO:0044260;GO:0044265;GO:0044267;GO:0051603;GO:0070646;GO:0070647;GO:0071704;GO:1901564;GO:1901565;GO:1901575;	GO:0000502;GO:0000932;GO:0001673;GO:0005575;GO:0005622;GO:0005623;GO:0005634;GO:0005654;GO:0005737;GO:0005829;GO:0005839;GO:0019773;GO:0031974;GO:0031981;GO:0032991;GO:0035770;GO:0036464;GO:0043073;GO:0043226;GO:0043227;GO:0043228;GO:0043229;GO:0043231;GO:0043232;GO:0043233;GO:0044422;GO:0044424;GO:0044428;GO:0044444;GO:0044446;GO:0044464;GO:0070013;GO:1902494;GO:1905368;GO:1905369;GO:1990904;	Proteasome subunit A N-terminal signature Add an annotation
LOC113218760	probable galactose-1-phosphate uridylyltransferase	39.6589	33.8396	39.3788	37.6257	14.838	15.7376	15.9945	15.5234	12.9425	9.3945	5.80928	9.3821	2.42382	4.01037	K00965 galT, GALT; UDPglucose--hexose-1-phosphate uridylyltransferase [EC:2.7.7.12]	ko00052:Galactose metabolism|ko00520:Amino sugar and nucleotide sugar metabolism|ko04917:Prolactin signaling pathway	GO:0003674;GO:0003824;GO:0005488;GO:0005534;GO:0005536;GO:0008108;GO:0008270;GO:0016740;GO:0016772;GO:0016779;GO:0030246;GO:0036094;GO:0043167;GO:0043169;GO:0046872;GO:0046914;GO:0048029;GO:0070569;	GO:0005975;GO:0005996;GO:0006011;GO:0006012;GO:0006082;GO:0006090;GO:0006091;GO:0006096;GO:0006139;GO:0006163;GO:0006164;GO:0006165;GO:0006258;GO:0006725;GO:0006732;GO:0006733;GO:0006753;GO:0006754;GO:0006757;GO:0006793;GO:0006796;GO:0006807;GO:0007610;GO:0007626;GO:0008150;GO:0008152;GO:0008344;GO:0009056;GO:0009058;GO:0009108;GO:0009117;GO:0009123;GO:0009124;GO:0009126;GO:0009127;GO:0009132;GO:…	GO:0005575;GO:0005622;GO:0005623;GO:0005737;GO:0005794;GO:0005829;GO:0012505;GO:0043226;GO:0043227;GO:0043229;GO:0043231;GO:0044424;GO:0044444;GO:0044464;	Galactose-1-phosphate uridylyltransferase
LOC113218770	-	6.22195	12.4825	11.7772	10.1605	1.41455	0.315911	0.49545	0.74197	0.882147	0.442377	0.01	0.444841	13.694	22.8408	-	-	-	-	-	-
LOC113218791	uncharacterized LOC113218791	18.4372	19.7017	21.149	19.7627	3.58896	3.43051	6.26507	4.42818	1.15615	1.28881	0.0530394	0.832666	4.46293	23.7342	NA	NA	NA	NA	NA	NA
LOC113218797	-	12.5168	19.3379	16.1475	16.0007	4.0731	4.07207	3.30569	3.81695	2.11331	3.4239	1.59689	2.37804	4.19202	6.72855	-	-	-	-	-	-
LOC113219004	E3 ubiquitin-protein ligase RNF146	47.4819	52.35	47.3589	49.0636	16.3544	15.7387	14.0018	15.3649	7.51224	9.24588	5.24964	7.33592	3.19322	6.68813	K15700 RNF146; E3 ubiquitin-protein ligase RNF146 [EC:2.3.2.27]	NA	GO:0003674;GO:0003824;GO:0004842;GO:0005488;GO:0008270;GO:0016740;GO:0019787;GO:0043167;GO:0043169;GO:0046872;GO:0046914;GO:0061630;GO:0061659;GO:0072572;GO:0097367;GO:0140096;	GO:0000209;GO:0001666;GO:0001678;GO:0006464;GO:0006508;GO:0006511;GO:0006807;GO:0006950;GO:0008150;GO:0008152;GO:0009056;GO:0009057;GO:0009628;GO:0009743;GO:0009746;GO:0009749;GO:0009966;GO:0009967;GO:0009987;GO:0010033;GO:0010646;GO:0010647;GO:0010941;GO:0016567;GO:0019538;GO:0019725;GO:0019941;GO:0023051;GO:0023056;GO:0030111;GO:0030163;GO:0030177;GO:0031647;GO:0031648;GO:0032446;GO:0033500;GO:…	GO:0005575;GO:0005622;GO:0005623;GO:0005634;GO:0005654;GO:0005737;GO:0005829;GO:0005886;GO:0016020;GO:0031974;GO:0031981;GO:0043226;GO:0043227;GO:0043229;GO:0043231;GO:0043233;GO:0044422;GO:0044424;GO:0044428;GO:0044444;GO:0044446;GO:0044464;GO:0070013;GO:0071944;	WWE domain|WWE domain|WWE domain
LOC113219006	transmembrane protease serine 9-like	38.5506	43.5413	50.6338	44.2419	4.79914	1.92237	2.83991	3.18714	0.590881	0.527883	0.348089	0.488951	13.8814	90.4833	K01312 PRSS1_2_3; trypsin [EC:3.4.21.4]|K01316 TMPRSS15, PRSS7; enterokinase [EC:3.4.21.9]|K09463 KLK13; kallikrein 13 [EC:3.4.21.119]|K09614 CORIN; atrial natriuretic peptide-converting enzyme [EC:3.4.21.-]|K09618 KLK9; kallikrein 9 [EC:3.4.21.-]|K09621 KLK12; kallikrein 12 [EC:3.4.21.-]|K09623 KLK15; kallikrein 15 [EC:3.4.21.-]|K09640 TMPRSS9; transmembrane protease serine 9 [EC:3.4.21.-]|K1749…	ko04080:Neuroactive ligand-receptor interaction|ko04972:Pancreatic secretion|ko04974:Protein digestion and absorption|ko05164:Influenza A	GO:0003674;GO:0003824;GO:0004175;GO:0004252;GO:0008233;GO:0008236;GO:0016787;GO:0017171;GO:0070011;GO:0140096;	GO:0006508;GO:0006807;GO:0007275;GO:0008150;GO:0008152;GO:0008219;GO:0008544;GO:0009888;GO:0009913;GO:0009987;GO:0012501;GO:0019538;GO:0030154;GO:0030216;GO:0030855;GO:0031424;GO:0032501;GO:0032502;GO:0043170;GO:0043588;GO:0044238;GO:0048513;GO:0048731;GO:0048856;GO:0048869;GO:0060429;GO:0070268;GO:0071704;GO:1901564;	GO:0005575;GO:0005576;GO:0005615;GO:0005622;GO:0005623;GO:0005737;GO:0012505;GO:0030141;GO:0031410;GO:0031982;GO:0043226;GO:0043227;GO:0043229;GO:0044421;GO:0044424;GO:0044444;GO:0044464;GO:0097708;GO:0099503;	Domain of unknown function (DUF1986)
LOC113219049	GATA zinc finger domain-containing protein 14-like	12.7241	14.1962	11.5641	12.8281	3.24932	3.42017	4.38706	3.68552	1.12055	2.4257	0.01	1.18542	3.48069	10.8216	NA	NA	NA	NA	NA	NA
LOC113219062	uncharacterized LOC113219062	82.2081	79.6903	69.6767	77.1917	30.0259	29.6617	32.3558	30.6811	14.3501	13.493	7.36483	11.736	2.51593	6.57735	NA	NA	NA	NA	NA	NA
LOC113219092	protein apterous-like	23.4155	23.701	28.5417	25.2194	2.21139	0.891653	2.51237	1.8718	0.357957	0.554573	0.203842	0.372124	13.4733	67.7715	K09373 LHX2_9; LIM homeobox protein 2/9	NA	GO:0000976;GO:0000977;GO:0000978;GO:0000981;GO:0000982;GO:0000987;GO:0001012;GO:0001067;GO:0001077;GO:0001228;GO:0003674;GO:0003676;GO:0003677;GO:0003682;GO:0003690;GO:0003700;GO:0003712;GO:0003714;GO:0005488;GO:0043565;GO:0044212;GO:0097159;GO:0140110;GO:1901363;GO:1990837;	GO:0000003;GO:0000902;GO:0000904;GO:0001558;GO:0001654;GO:0001708;GO:0001838;GO:0001841;GO:0001843;GO:0001942;GO:0002009;GO:0002119;GO:0002164;GO:0002165;GO:0003002;GO:0003006;GO:0003008;GO:0006139;GO:0006351;GO:0006355;GO:0006357;GO:0006366;GO:0006725;GO:0006807;GO:0006928;GO:0006935;GO:0007163;GO:0007275;GO:0007389;GO:0007399;GO:0007409;GO:0007411;GO:0007417;GO:0007420;GO:0007423;GO:0007444;GO:…	GO:0005575;GO:0005622;GO:0005623;GO:0005634;GO:0005654;GO:0031974;GO:0031981;GO:0043226;GO:0043227;GO:0043229;GO:0043231;GO:0043233;GO:0044422;GO:0044424;GO:0044428;GO:0044446;GO:0044464;GO:0070013;	Zinc-binding domain present in Lin-11, Isl-1, Mec-3.
LOC113219100	uncharacterized LOC113219100	29.0779	29.9092	30.211	29.7327	12.0384	13.3117	13.5689	12.973	4.1954	5.40488	2.93828	4.17952	2.29189	7.1139	K08959 CSNK1D; casein kinase 1, delta [EC:2.7.11.1]|K08960 CSNK1E; casein kinase 1, epsilon [EC:2.7.11.1]	ko04068:FoxO signaling pathway|ko04310:Wnt signaling pathway|ko04340:Hedgehog signaling pathway|ko04341:Hedgehog signaling pathway - fly|ko04390:Hippo signaling pathway|ko04391:Hippo signaling pathway - fly|ko04392:Hippo signaling pathway - multiple species|ko04540:Gap junction|ko04710:Circadian rhythm|ko04711:Circadian rhythm - fly	GO:0003674;GO:0003824;GO:0004672;GO:0004674;GO:0005488;GO:0005515;GO:0016301;GO:0016740;GO:0016772;GO:0016773;GO:0033218;GO:0042277;GO:0140096;	GO:0000086;GO:0000226;GO:0000278;GO:0001558;GO:0001654;GO:0001736;GO:0001737;GO:0001738;GO:0001745;GO:0001932;GO:0001933;GO:0001934;GO:0002009;GO:0002165;GO:0006139;GO:0006259;GO:0006281;GO:0006464;GO:0006468;GO:0006725;GO:0006793;GO:0006796;GO:0006807;GO:0006810;GO:0006888;GO:0006897;GO:0006900;GO:0006901;GO:0006903;GO:0006950;GO:0006974;GO:0006996;GO:0007010;GO:0007017;GO:0007020;GO:0007030;GO:…	GO:0000139;GO:0005575;GO:0005622;GO:0005623;GO:0005634;GO:0005654;GO:0005737;GO:0005793;GO:0005794;GO:0005813;GO:0005815;GO:0005819;GO:0005829;GO:0005856;GO:0005874;GO:0005876;GO:0005886;GO:0012505;GO:0015630;GO:0016020;GO:0030424;GO:0030426;GO:0030427;GO:0031090;GO:0031974;GO:0031981;GO:0031984;GO:0032991;GO:0033116;GO:0033267;GO:0036477;GO:0042995;GO:0043005;GO:0043025;GO:0043226;GO:0043227;GO:…	Protein tyrosine kinase
LOC113219118	-	25.796	42.2144	34.9669	34.3258	6.41211	3.55039	2.46846	4.14365	0.605176	0.857456	0.28991	0.584181	8.28395	58.7589	-	-	-	-	-	-
LOC113219317	-	9.45563	19.1099	21.0682	16.5446	0.01	0.345371	0.01	0.12179	2.99326	2.29391	0.01	1.76573	135.845	9.36985	-	-	-	-	-	-
LOC113219376	-	13.8906	10.4564	12.4424	12.2631	3.58621	3.9787	3.88866	3.81786	3.05231	2.97371	3.07357	3.0332	3.21204	4.04297	-	-	-	-	-	-
LOC113219398	MATH and LRR domain-containing protein PFE0570w-like	141.646	187.057	167.253	165.319	59.7002	58.9293	69.033	62.5542	22.493	20.9058	13.1359	18.8449	2.64281	8.7726	NA	NA	NA	NA	NA	NA
LOC408264	netrin receptor UNC5C	75.4924	75.7105	87.9257	79.7095	29.5125	22.4455	32.1519	28.0366	10.3856	11.4377	8.64863	10.1573	2.84305	7.8475	K07521 UNC5; netrin receptor unc-5	ko04360:Axon guidance	GO:0003674;GO:0004888;GO:0005042;GO:0005043;GO:0005488;GO:0005515;GO:0019899;GO:0019900;GO:0019901;GO:0038023;GO:0060089;GO:1990782;	GO:0000003;GO:0000902;GO:0000904;GO:0001558;GO:0001667;GO:0003002;GO:0003006;GO:0006928;GO:0006935;GO:0007154;GO:0007165;GO:0007166;GO:0007275;GO:0007389;GO:0007399;GO:0007409;GO:0007411;GO:0007417;GO:0007420;GO:0007431;GO:0007432;GO:0007548;GO:0008045;GO:0008078;GO:0008150;GO:0008347;GO:0008361;GO:0008406;GO:0009605;GO:0009653;GO:0009887;GO:0009966;GO:0009967;GO:0009968;GO:0009987;GO:0010160;GO:…	GO:0005575;GO:0005622;GO:0005623;GO:0005737;GO:0005829;GO:0005886;GO:0005887;GO:0016020;GO:0016021;GO:0031224;GO:0031226;GO:0031252;GO:0031253;GO:0031256;GO:0032589;GO:0032809;GO:0036477;GO:0042995;GO:0043005;GO:0043025;GO:0044297;GO:0044298;GO:0044424;GO:0044425;GO:0044444;GO:0044459;GO:0044463;GO:0044464;GO:0045121;GO:0071944;GO:0097458;GO:0098589;GO:0098590;GO:0098805;GO:0098857;GO:0120025;GO:…	UPA domain|UPA domain|UPA domain|UPA domain|UPA domain|UPA domain|UPA domain|UPA domain|UPA domain
LOC408269	general transcription factor IIH subunit 5	21.6478	27.1524	25.2039	24.668	9.7051	5.11381	8.00781	7.60891	6.32868	5.61293	1.72342	4.55501	3.242	5.41558	K10845 TTDA, GTF2H5, TFB5; TFIIH basal transcription factor complex TTD-A subunit|K11663 ZNHIT1, VPS71; zinc finger HIT domain-containing protein 1	ko03022:Basal transcription factors|ko03420:Nucleotide excision repair	GO:0000182;GO:0003674;GO:0003676;GO:0003677;GO:0003690;GO:0005488;GO:0043565;GO:0097159;GO:1901363;GO:1990837;	GO:0001109;GO:0001111;GO:0001112;GO:0001113;GO:0001120;GO:0006139;GO:0006259;GO:0006281;GO:0006283;GO:0006289;GO:0006293;GO:0006294;GO:0006296;GO:0006351;GO:0006352;GO:0006353;GO:0006354;GO:0006360;GO:0006361;GO:0006362;GO:0006363;GO:0006364;GO:0006366;GO:0006367;GO:0006368;GO:0006370;GO:0006396;GO:0006397;GO:0006725;GO:0006807;GO:0006950;GO:0006974;GO:0008150;GO:0008152;GO:0009058;GO:0009059;GO:…	GO:0000428;GO:0000439;GO:0005575;GO:0005622;GO:0005623;GO:0005634;GO:0005654;GO:0005667;GO:0005669;GO:0005675;GO:0005730;GO:0016591;GO:0030880;GO:0031974;GO:0031981;GO:0032806;GO:0032991;GO:0043226;GO:0043227;GO:0043228;GO:0043229;GO:0043231;GO:0043232;GO:0043233;GO:0044422;GO:0044424;GO:0044428;GO:0044446;GO:0044451;GO:0044464;GO:0044798;GO:0055029;GO:0061695;GO:0070013;GO:0090575;GO:1902494;GO:…	Transcription factor TFIIH complex subunit Tfb5
LOC408284	mitochondrial import receptor subunit TOM40 homolog 1	103.621	79.8994	94.8338	92.7849	33.5931	31.8141	37.0557	34.1543	27.2202	28.4341	17.3666	24.3403	2.71664	3.81199	K11518 TOM40; mitochondrial import receptor subunit TOM40	ko05014:Amyotrophic lateral sclerosis	GO:0003674;GO:0005048;GO:0005215;GO:0005216;GO:0005261;GO:0005488;GO:0005515;GO:0008320;GO:0008324;GO:0008565;GO:0015075;GO:0015267;GO:0015318;GO:0015399;GO:0015405;GO:0015450;GO:0022803;GO:0022804;GO:0022838;GO:0022857;GO:0022884;GO:0022890;GO:0030943;GO:0033218;GO:0042277;GO:0042887;GO:0070678;GO:1904680;	GO:0001666;GO:0006605;GO:0006626;GO:0006810;GO:0006811;GO:0006812;GO:0006839;GO:0006886;GO:0006950;GO:0006996;GO:0007005;GO:0007006;GO:0008104;GO:0008150;GO:0009628;GO:0009987;GO:0010941;GO:0010942;GO:0015031;GO:0015833;GO:0016043;GO:0017038;GO:0030150;GO:0033036;GO:0033365;GO:0033554;GO:0034220;GO:0034613;GO:0036293;GO:0036294;GO:0042221;GO:0042886;GO:0042981;GO:0043065;GO:0043067;GO:0043068;GO:…	GO:0005575;GO:0005622;GO:0005623;GO:0005737;GO:0005739;GO:0005740;GO:0005741;GO:0005742;GO:0005743;GO:0005758;GO:0005829;GO:0016020;GO:0016021;GO:0019866;GO:0019867;GO:0031090;GO:0031224;GO:0031300;GO:0031301;GO:0031306;GO:0031307;GO:0031966;GO:0031967;GO:0031968;GO:0031970;GO:0031974;GO:0031975;GO:0032592;GO:0032991;GO:0042719;GO:0043226;GO:0043227;GO:0043229;GO:0043231;GO:0043233;GO:0044422;GO:…	Eukaryotic porin
LOC408301	type 1 phosphatidylinositol 4,5-bisphosphate 4-phosphatase	49.0124	41.8739	42.4942	44.4602	12.4938	11.3903	14.5733	12.8191	11.1751	13.1175	8.64821	10.9803	3.46827	4.0491	K13084 TMEM55; phosphatidylinositol-4,5-bisphosphate 4-phosphatase [EC:3.1.3.78]	ko04070:Phosphatidylinositol signaling system	GO:0003674;GO:0003824;GO:0016787;GO:0016788;GO:0016791;GO:0034593;GO:0034596;GO:0034597;GO:0042578;GO:0052866;GO:0106019;	GO:0006629;GO:0006644;GO:0006650;GO:0006793;GO:0006796;GO:0008150;GO:0008152;GO:0009987;GO:0016311;GO:0019637;GO:0030258;GO:0044237;GO:0044238;GO:0044255;GO:0046486;GO:0046488;GO:0046839;GO:0046856;GO:0071704;	GO:0000323;GO:0005575;GO:0005622;GO:0005623;GO:0005634;GO:0005654;GO:0005737;GO:0005764;GO:0005765;GO:0005768;GO:0005770;GO:0005773;GO:0005774;GO:0010008;GO:0012505;GO:0016020;GO:0031090;GO:0031410;GO:0031902;GO:0031974;GO:0031981;GO:0031982;GO:0043226;GO:0043227;GO:0043229;GO:0043231;GO:0043233;GO:0044422;GO:0044424;GO:0044428;GO:0044433;GO:0044437;GO:0044440;GO:0044444;GO:0044446;GO:0044464;GO:…	Transmembrane protein 55A
LOC408304	nuclear migration protein nudC	148.092	151.985	156.836	152.304	53.9419	46.6653	51.1685	50.5919	40.1875	33.6134	22.9786	32.2598	3.01045	4.72118	NA	NA	GO:0003674;GO:0005488;GO:0005515;GO:0042802;GO:0051082;	GO:0000003;GO:0002119;GO:0002164;GO:0006457;GO:0006810;GO:0007097;GO:0007154;GO:0007267;GO:0007268;GO:0007275;GO:0007338;GO:0007399;GO:0008150;GO:0008283;GO:0009566;GO:0009719;GO:0009725;GO:0009790;GO:0009791;GO:0009792;GO:0009987;GO:0010033;GO:0010243;GO:0010720;GO:0010769;GO:0010770;GO:0010975;GO:0010976;GO:0016192;GO:0019953;GO:0022008;GO:0022414;GO:0022603;GO:0022604;GO:0023052;GO:0030154;GO:…	GO:0005575;GO:0005622;GO:0005623;GO:0005634;GO:0005654;GO:0005737;GO:0005794;GO:0005829;GO:0005856;GO:0012505;GO:0031974;GO:0031981;GO:0043226;GO:0043227;GO:0043228;GO:0043229;GO:0043231;GO:0043232;GO:0043233;GO:0044422;GO:0044424;GO:0044428;GO:0044444;GO:0044446;GO:0044464;GO:0070013;	CS domain
LOC408309	serine-arginine protein 55	881.334	925.274	890.317	898.975	401.7	355.987	432.741	396.81	242.601	242.811	165.761	217.058	2.26551	4.14164	K12893 SRSF4_5_6, SFRS4_5_6; serine/arginine-rich splicing factor 4/5/6	ko03040:Spliceosome|ko05168:Herpes simplex virus 1 infection	GO:0003674;GO:0003676;GO:0003723;GO:0003729;GO:0005488;GO:0005515;GO:0019899;GO:0019900;GO:0019901;GO:0019904;GO:0036002;GO:0043422;GO:0050733;GO:0097159;GO:1901363;GO:1990825;	GO:0000003;GO:0000075;GO:0000245;GO:0000278;GO:0000375;GO:0000377;GO:0000380;GO:0000381;GO:0000398;GO:0001178;GO:0001889;GO:0002119;GO:0002164;GO:0002244;GO:0002252;GO:0002376;GO:0002520;GO:0003006;GO:0006139;GO:0006355;GO:0006357;GO:0006376;GO:0006396;GO:0006397;GO:0006403;GO:0006405;GO:0006406;GO:0006611;GO:0006725;GO:0006807;GO:0006810;GO:0006886;GO:0006913;GO:0006950;GO:0006952;GO:0007049;GO:…	GO:0000785;GO:0005575;GO:0005622;GO:0005623;GO:0005634;GO:0005654;GO:0005694;GO:0005700;GO:0005730;GO:0005737;GO:0005829;GO:0016604;GO:0016607;GO:0031974;GO:0031981;GO:0035327;GO:0043226;GO:0043227;GO:0043228;GO:0043229;GO:0043231;GO:0043232;GO:0043233;GO:0044422;GO:0044424;GO:0044427;GO:0044428;GO:0044444;GO:0044446;GO:0044451;GO:0044464;GO:0070013;	RNA recognition motif|RNA recognition motif|RNA recognition motif|RNA recognition motif|RNA recognition motif|RNA recognition motif|RNA recognition motif|RNA recognition motif|RNA recognition motif|RNA recognition motif|RNA recognition motif|RNA recognition motif|RNA recognition motif|RNA recognition motif|RNA recognition motif|RNA recognition motif|RNA recognition motif|RNA recognition motif|RNA…
LOC408342	disco-interacting protein 2	10.8117	10.8672	11.3431	11.0073	3.94736	4.56119	4.08089	4.19648	1.96562	2.19818	1.40144	1.85508	2.62299	5.9336	NA	NA	GO:0003674;GO:0005488;GO:0005515;	NA	NA	AMP-binding enzyme|AMP-binding enzyme|AMP-binding enzyme|AMP-binding enzyme|AMP-binding enzyme|AMP-binding enzyme|AMP-binding enzyme|AMP-binding enzyme|AMP-binding enzyme|AMP-binding enzyme|AMP-binding enzyme
LOC408397	26S proteasome non-ATPase regulatory subunit 11	245.164	185.557	207.128	212.617	64.1229	65.3233	65.6507	65.0323	59.2261	58.6983	32.9463	50.2902	3.2694	4.22779	K03036 PSMD11, RPN6; 26S proteasome regulatory subunit N6	ko03050:Proteasome|ko05169:Epstein-Barr virus infection	GO:0003674;GO:0005198;GO:0005488;GO:0005515;	GO:0001775;GO:0002252;GO:0002263;GO:0002274;GO:0002275;GO:0002283;GO:0002366;GO:0002376;GO:0002443;GO:0002444;GO:0002446;GO:0006464;GO:0006508;GO:0006511;GO:0006807;GO:0006810;GO:0006887;GO:0006955;GO:0007275;GO:0007568;GO:0008150;GO:0008152;GO:0008340;GO:0009056;GO:0009057;GO:0009987;GO:0010259;GO:0010498;GO:0016043;GO:0016192;GO:0016579;GO:0019538;GO:0019941;GO:0022607;GO:0030154;GO:0030163;GO:…	GO:0000502;GO:0005575;GO:0005576;GO:0005622;GO:0005623;GO:0005634;GO:0005654;GO:0005737;GO:0005829;GO:0005838;GO:0008541;GO:0012505;GO:0022624;GO:0030141;GO:0031410;GO:0031974;GO:0031981;GO:0031982;GO:0031983;GO:0032991;GO:0034774;GO:0043226;GO:0043227;GO:0043229;GO:0043231;GO:0043233;GO:0044422;GO:0044424;GO:0044428;GO:0044433;GO:0044444;GO:0044446;GO:0044464;GO:0060205;GO:0070013;GO:0097708;GO:…	PCI/PINT associated module
LOC408407	translation machinery-associated protein 7 homolog	90.0248	76.6821	87.3928	84.6999	28.3129	33.0564	33.4967	31.622	32.4882	33.6615	23.2877	29.8125	2.67851	2.84109	NA	NA	NA	NA	NA	Translation machinery associated TMA7
LOC408411	transcription factor Sox-2	12.2889	12.0822	16.1379	13.503	2.69603	1.73807	2.27252	2.23554	0.629797	1.17384	1.00187	0.935168	6.04016	14.4391	K09267 SOX1S; transcription factor SOX1/3/14/21 (SOX group B)|K16796 SOX2; transcription factor SOX2 (SOX group B)	ko04390:Hippo signaling pathway|ko04550:Signaling pathways regulating pluripotency of stem cells	GO:0000976;GO:0000977;GO:0000981;GO:0001012;GO:0001067;GO:0003674;GO:0003676;GO:0003677;GO:0003682;GO:0003690;GO:0003700;GO:0003705;GO:0003723;GO:0005488;GO:0005515;GO:0008134;GO:0031490;GO:0035198;GO:0043565;GO:0044212;GO:0046982;GO:0046983;GO:0061980;GO:0097159;GO:0140110;GO:1901363;GO:1990837;	GO:0000003;GO:0000122;GO:0000902;GO:0000904;GO:0001101;GO:0001503;GO:0001649;GO:0001654;GO:0001704;GO:0001706;GO:0001708;GO:0001709;GO:0001711;GO:0001714;GO:0001763;GO:0001932;GO:0001934;GO:0002009;GO:0002052;GO:0002088;GO:0002089;GO:0002164;GO:0002165;GO:0002168;GO:0003002;GO:0003006;GO:0003008;GO:0006325;GO:0006355;GO:0006357;GO:0006928;GO:0006935;GO:0006950;GO:0006996;GO:0007049;GO:0007050;GO:…	GO:0005575;GO:0005622;GO:0005623;GO:0005634;GO:0005654;GO:0005667;GO:0005737;GO:0005829;GO:0031974;GO:0031981;GO:0032991;GO:0043226;GO:0043227;GO:0043229;GO:0043231;GO:0043233;GO:0044422;GO:0044424;GO:0044428;GO:0044444;GO:0044446;GO:0044464;GO:0044798;GO:0070013;	SOX transcription factor|SOX transcription factor|SOX transcription factor
LOC408412	protein l(2)37Cc	17.8963	17.9884	16.8111	17.5653	6.63618	6.57254	8.28898	7.1659	4.53148	4.71614	3.01151	4.08637	2.45123	4.29849	K17080 PHB1; prohibitin 1	NA	GO:0000981;GO:0001067;GO:0001664;GO:0001846;GO:0001848;GO:0001850;GO:0001851;GO:0003674;GO:0003676;GO:0003677;GO:0003700;GO:0005102;GO:0005488;GO:0005515;GO:0008022;GO:0019899;GO:0031871;GO:0042826;GO:0044212;GO:0097159;GO:0140110;GO:1901363;	GO:0000003;GO:0000122;GO:0001558;GO:0001666;GO:0001932;GO:0001933;GO:0001934;GO:0002082;GO:0002673;GO:0002682;GO:0002684;GO:0002697;GO:0002699;GO:0002920;GO:0002922;GO:0003006;GO:0003008;GO:0006139;GO:0006140;GO:0006259;GO:0006325;GO:0006355;GO:0006357;GO:0006464;GO:0006476;GO:0006725;GO:0006807;GO:0006950;GO:0006979;GO:0006996;GO:0007005;GO:0007154;GO:0007165;GO:0007275;GO:0007276;GO:0007281;GO:…	GO:0005575;GO:0005622;GO:0005623;GO:0005634;GO:0005654;GO:0005737;GO:0005739;GO:0005740;GO:0005741;GO:0005743;GO:0005768;GO:0005769;GO:0005886;GO:0005887;GO:0009986;GO:0012505;GO:0016020;GO:0016021;GO:0019866;GO:0019867;GO:0019898;GO:0030061;GO:0031090;GO:0031224;GO:0031226;GO:0031312;GO:0031315;GO:0031410;GO:0031966;GO:0031967;GO:0031968;GO:0031974;GO:0031975;GO:0031981;GO:0031982;GO:0032991;GO:…	prohibitin homologues|prohibitin homologues|prohibitin homologues
LOC408416	suppressor protein SRP40	22.6095	24.4826	17.5303	21.5408	7.77277	7.73025	7.01714	7.50672	3.29191	3.70015	1.70536	2.89914	2.86954	7.43007	K12611 DCP1B; mRNA-decapping enzyme 1B [EC:3.-.-.-]	ko03018:RNA degradation	GO:0003674;GO:0003676;GO:0003723;GO:0003729;GO:0005488;GO:0005515;GO:0030234;GO:0097159;GO:0098772;GO:1901363;	GO:0000003;GO:0000288;GO:0000290;GO:0000291;GO:0000578;GO:0000956;GO:0003002;GO:0003006;GO:0006139;GO:0006401;GO:0006402;GO:0006403;GO:0006725;GO:0006807;GO:0007028;GO:0007275;GO:0007276;GO:0007281;GO:0007292;GO:0007308;GO:0007309;GO:0007314;GO:0007315;GO:0007316;GO:0007350;GO:0007351;GO:0007389;GO:0008150;GO:0008152;GO:0008298;GO:0008358;GO:0008595;GO:0009056;GO:0009057;GO:0009790;GO:0009798;GO:…	GO:0000932;GO:0005575;GO:0005622;GO:0005623;GO:0005737;GO:0005829;GO:0032991;GO:0035770;GO:0036464;GO:0043186;GO:0043226;GO:0043227;GO:0043228;GO:0043229;GO:0043231;GO:0043232;GO:0044424;GO:0044444;GO:0044464;GO:0045495;GO:0060293;GO:1990904;	mRNA-decapping enzyme C-terminus
LOC408426	lysosomal thioesterase PPT2 homolog	44.3699	41.2731	49.3011	44.9814	12.8672	12.5746	13.4134	12.9517	16.879	16.9114	16.5363	16.7755	3.473	2.68137	K01074 PPT; palmitoyl-protein thioesterase [EC:3.1.2.22]	ko00062:Fatty acid elongation|ko04142:Lysosome	GO:0003674;GO:0003824;GO:0016787;GO:0016788;GO:0016790;GO:0098599;	GO:0006139;GO:0006163;GO:0006164;GO:0006637;GO:0006725;GO:0006732;GO:0006753;GO:0006790;GO:0006793;GO:0006796;GO:0006807;GO:0008150;GO:0008152;GO:0009058;GO:0009108;GO:0009117;GO:0009150;GO:0009152;GO:0009165;GO:0009259;GO:0009260;GO:0009987;GO:0018130;GO:0019438;GO:0019637;GO:0019693;GO:0033865;GO:0033866;GO:0033875;GO:0034030;GO:0034032;GO:0034033;GO:0034641;GO:0034654;GO:0035337;GO:0035383;GO:…	GO:0000323;GO:0005575;GO:0005622;GO:0005623;GO:0005737;GO:0005764;GO:0005773;GO:0005775;GO:0031974;GO:0043202;GO:0043226;GO:0043227;GO:0043229;GO:0043231;GO:0043233;GO:0044422;GO:0044424;GO:0044437;GO:0044444;GO:0044446;GO:0044464;GO:0070013;	Palmitoyl protein thioesterase|Palmitoyl protein thioesterase
LOC408433	UBX domain-containing protein 4	24.4473	33.9844	24.7142	27.7153	12.0354	9.83318	9.49932	10.456	6.29298	6.58251	3.09086	5.32212	2.65066	5.20757	NA	NA	NA	GO:0006508;GO:0006511;GO:0006807;GO:0006950;GO:0008150;GO:0008152;GO:0009056;GO:0009057;GO:0009987;GO:0010033;GO:0010243;GO:0010498;GO:0019538;GO:0019941;GO:0030163;GO:0030433;GO:0033554;GO:0034976;GO:0036503;GO:0042221;GO:0043161;GO:0043170;GO:0043632;GO:0044237;GO:0044238;GO:0044248;GO:0044257;GO:0044260;GO:0044265;GO:0044267;GO:0050896;GO:0051603;GO:0051716;GO:0071704;GO:1901564;GO:1901565;GO:…	GO:0005575;GO:0005622;GO:0005623;GO:0005737;GO:0005783;GO:0005829;GO:0012505;GO:0043226;GO:0043227;GO:0043229;GO:0043231;GO:0044424;GO:0044444;GO:0044464;	Domain present in ubiquitin-regulatory proteins
LOC408435	POU domain, class 6, transcription factor 2	123.002	300.61	150.78	191.464	25.5414	15.3749	16.756	19.2241	10.2381	19.3755	10.5387	13.3841	9.95956	14.3053	K09368 POU6F; POU domain transcription factor, class 6	NA	GO:0000981;GO:0001227;GO:0003674;GO:0003676;GO:0003677;GO:0003700;GO:0005488;GO:0043565;GO:0097159;GO:0140110;GO:1901363;	GO:0000122;GO:0000902;GO:0000904;GO:0001709;GO:0003008;GO:0006139;GO:0006351;GO:0006355;GO:0006357;GO:0006366;GO:0006725;GO:0006807;GO:0006928;GO:0006935;GO:0007154;GO:0007275;GO:0007399;GO:0007402;GO:0007409;GO:0007411;GO:0007412;GO:0007417;GO:0007420;GO:0007507;GO:0007517;GO:0007600;GO:0007601;GO:0007606;GO:0007608;GO:0008150;GO:0008152;GO:0009058;GO:0009059;GO:0009605;GO:0009653;GO:0009889;GO:…	GO:0005575;GO:0005622;GO:0005623;GO:0005634;GO:0005654;GO:0005856;GO:0015629;GO:0016604;GO:0031974;GO:0031981;GO:0043226;GO:0043227;GO:0043228;GO:0043229;GO:0043231;GO:0043232;GO:0043233;GO:0044422;GO:0044424;GO:0044428;GO:0044446;GO:0044451;GO:0044464;GO:0070013;	Found in Pit-Oct-Unc transcription factors|Found in Pit-Oct-Unc transcription factors|Found in Pit-Oct-Unc transcription factors|Found in Pit-Oct-Unc transcription factors|Found in Pit-Oct-Unc transcription factors|Found in Pit-Oct-Unc transcription factors|Found in Pit-Oct-Unc transcription factors|Found in Pit-Oct-Unc transcription factors
LOC408442	bone morphogenetic protein receptor type-1B	44.5815	48.5564	38.8246	43.9875	12.5762	12.1719	13.2782	12.6754	4.18164	5.82669	2.76192	4.25675	3.4703	10.3336	K04674 TGFBR1, ALK5; TGF-beta receptor type-1 [EC:2.7.11.30]|K04675 ACVR1, ALK2; activin receptor type-1 [EC:2.7.11.30]|K13578 BMPR1B, ALK6, CDw293; bone morphogenetic protein receptor type-1B [EC:2.7.11.30]	ko04010:MAPK signaling pathway|ko04013:MAPK signaling pathway - fly|ko04060:Cytokine-cytokine receptor interaction|ko04068:FoxO signaling pathway|ko04144:Endocytosis|ko04218:Cellular senescence|ko04350:TGF-beta signaling pathway|ko04360:Axon guidance|ko04371:Apelin signaling pathway|ko04380:Osteoclast differentiation|ko04390:Hippo signaling pathway|ko04520:Adherens junction|ko04550:Signaling path…	GO:0003674;GO:0003824;GO:0004672;GO:0004674;GO:0004675;GO:0004888;GO:0005024;GO:0005025;GO:0005488;GO:0005515;GO:0016301;GO:0016740;GO:0016772;GO:0016773;GO:0019199;GO:0019838;GO:0019955;GO:0036122;GO:0038023;GO:0050431;GO:0060089;GO:0140096;	GO:0000003;GO:0000902;GO:0001654;GO:0001655;GO:0001700;GO:0001704;GO:0001706;GO:0001708;GO:0001709;GO:0001711;GO:0001714;GO:0001745;GO:0001763;GO:0002009;GO:0002064;GO:0002065;GO:0002066;GO:0002119;GO:0002164;GO:0002165;GO:0002376;GO:0003002;GO:0003006;GO:0003156;GO:0006355;GO:0006357;GO:0006464;GO:0006468;GO:0006793;GO:0006796;GO:0006807;GO:0006928;GO:0006950;GO:0006952;GO:0006955;GO:0006996;GO:…	GO:0005575;GO:0005622;GO:0005623;GO:0005737;GO:0005768;GO:0005769;GO:0005770;GO:0005771;GO:0005886;GO:0012505;GO:0016020;GO:0031410;GO:0031982;GO:0043226;GO:0043227;GO:0043229;GO:0044424;GO:0044444;GO:0044456;GO:0044464;GO:0045202;GO:0071944;GO:0097458;GO:0097708;GO:0098793;	GS motif|GS motif|GS motif
LOC408447	neurotactin	43.3639	60.3347	47.01	50.2362	7.62046	6.95302	7.83639	7.46996	1.54314	1.34992	0.759797	1.21762	6.7251	41.2578	NA	NA	GO:0003674;GO:0003824;GO:0016787;GO:0016788;GO:0052689;	GO:0000902;GO:0000904;GO:0006928;GO:0006935;GO:0007275;GO:0007399;GO:0007409;GO:0007411;GO:0007413;GO:0007417;GO:0008037;GO:0008038;GO:0008150;GO:0009605;GO:0009653;GO:0009987;GO:0016043;GO:0022008;GO:0030030;GO:0030154;GO:0030182;GO:0031175;GO:0032501;GO:0032502;GO:0032989;GO:0032990;GO:0040011;GO:0042221;GO:0042330;GO:0048468;GO:0048666;GO:0048667;GO:0048699;GO:0048731;GO:0048812;GO:0048856;GO:…	GO:0005575;GO:0005623;GO:0005886;GO:0016020;GO:0016323;GO:0044425;GO:0044459;GO:0044464;GO:0071944;GO:0098590;	Carboxylesterase family
LOC408448	integrator complex subunit 13	18.1193	23.6701	17.8912	19.8935	7.20406	6.89092	8.39925	7.49808	2.25064	2.71975	1.1973	2.0559	2.65315	9.67633	NA	NA	NA	GO:0000003;GO:0000226;GO:0000278;GO:0002064;GO:0002065;GO:0002066;GO:0003002;GO:0003006;GO:0006139;GO:0006351;GO:0006366;GO:0006396;GO:0006403;GO:0006725;GO:0006807;GO:0006928;GO:0006996;GO:0007010;GO:0007017;GO:0007049;GO:0007051;GO:0007052;GO:0007275;GO:0007276;GO:0007281;GO:0007283;GO:0007292;GO:0007304;GO:0007306;GO:0007308;GO:0007309;GO:0007310;GO:0007346;GO:0007389;GO:0008104;GO:0008150;GO:…	GO:0000428;GO:0005575;GO:0005622;GO:0005623;GO:0005634;GO:0005654;GO:0005737;GO:0016591;GO:0030880;GO:0031974;GO:0031981;GO:0032039;GO:0032991;GO:0043226;GO:0043227;GO:0043229;GO:0043231;GO:0043233;GO:0044422;GO:0044424;GO:0044428;GO:0044446;GO:0044451;GO:0044464;GO:0055029;GO:0061695;GO:0070013;GO:1902494;GO:1990234;	Cell cycle and development regulator
LOC408464	protein HGV2	21.8859	31.2987	19.1097	24.0981	3.40044	2.21327	3.99236	3.20202	1.42019	1.34898	0.606783	1.12532	7.5259	21.4145	K11291 NASP; nuclear autoantigenic sperm protein	NA	GO:0003674;GO:0005488;GO:0005515;GO:0042393;GO:0044877;	GO:0000003;GO:0000082;GO:0000278;GO:0001701;GO:0001824;GO:0003006;GO:0006139;GO:0006259;GO:0006260;GO:0006323;GO:0006325;GO:0006333;GO:0006334;GO:0006335;GO:0006336;GO:0006338;GO:0006725;GO:0006807;GO:0006996;GO:0007049;GO:0007275;GO:0007548;GO:0008150;GO:0008152;GO:0008283;GO:0008406;GO:0008584;GO:0009058;GO:0009059;GO:0009719;GO:0009725;GO:0009790;GO:0009792;GO:0009987;GO:0010033;GO:0014070;GO:…	GO:0000228;GO:0000785;GO:0000790;GO:0005575;GO:0005622;GO:0005623;GO:0005634;GO:0005654;GO:0005694;GO:0005737;GO:0031974;GO:0031981;GO:0032991;GO:0043226;GO:0043227;GO:0043228;GO:0043229;GO:0043231;GO:0043232;GO:0043233;GO:0044422;GO:0044424;GO:0044427;GO:0044428;GO:0044446;GO:0044454;GO:0044464;GO:0070013;	SHNi-TPR|SHNi-TPR|SHNi-TPR
LOC408493	uncharacterized LOC408493	199.616	198.32	183.833	193.923	54.2587	52.5016	66.3655	57.7086	23.33	30.9574	13.1772	22.4882	3.36039	8.62333	K03504 POLD3; DNA polymerase delta subunit 3|K17412 MRPS34; small subunit ribosomal protein S34	ko00230:Purine metabolism|ko00240:Pyrimidine metabolism|ko03030:DNA replication|ko03410:Base excision repair|ko03420:Nucleotide excision repair|ko03430:Mismatch repair|ko03440:Homologous recombination|ko05166:Human T-cell leukemia virus 1 infection	GO:0003674;GO:0003735;GO:0005198;	GO:0006412;GO:0006414;GO:0006415;GO:0006518;GO:0006807;GO:0008150;GO:0008152;GO:0009058;GO:0009059;GO:0009987;GO:0010467;GO:0016043;GO:0019538;GO:0022411;GO:0032543;GO:0032984;GO:0034641;GO:0034645;GO:0043043;GO:0043170;GO:0043603;GO:0043604;GO:0043624;GO:0043933;GO:0044237;GO:0044238;GO:0044249;GO:0044260;GO:0044267;GO:0044271;GO:0070125;GO:0070126;GO:0071704;GO:0071840;GO:0140053;GO:1901564;GO:…	GO:0000313;GO:0000314;GO:0005575;GO:0005622;GO:0005623;GO:0005737;GO:0005739;GO:0005740;GO:0005743;GO:0005759;GO:0005761;GO:0005763;GO:0005840;GO:0015935;GO:0016020;GO:0019866;GO:0031090;GO:0031966;GO:0031967;GO:0031974;GO:0031975;GO:0032991;GO:0043226;GO:0043227;GO:0043228;GO:0043229;GO:0043231;GO:0043232;GO:0043233;GO:0044391;GO:0044422;GO:0044424;GO:0044429;GO:0044444;GO:0044446;GO:0044464;GO:…	Mitochondrial 28S ribosomal protein S34
LOC408494	uncharacterized LOC408494	122.894	85.9528	97.1527	102	33.705	33.8755	31.6752	33.0852	3.83737	12.7502	2.20878	6.26546	3.08294	16.2797	NA	NA	NA	NA	NA	Trypsin-like serine protease|Trypsin-like serine protease|Trypsin-like serine protease|Trypsin-like serine protease
LOC408503	uncharacterized Golgi apparatus membrane protein-like protein CG5021	153.309	137.661	140.464	143.812	56.8241	52.0949	67.0707	58.6633	39.5739	41.147	28.2807	36.3339	2.45148	3.95806	NA	NA	NA	GO:0002790;GO:0006810;GO:0008104;GO:0008150;GO:0009306;GO:0009987;GO:0015031;GO:0015833;GO:0016192;GO:0032940;GO:0033036;GO:0042886;GO:0045184;GO:0046903;GO:0051179;GO:0051234;GO:0071702;GO:0071705;	GO:0000139;GO:0005575;GO:0005622;GO:0005623;GO:0005737;GO:0005794;GO:0012505;GO:0016020;GO:0016021;GO:0030173;GO:0031090;GO:0031224;GO:0031228;GO:0031300;GO:0031301;GO:0031984;GO:0043226;GO:0043227;GO:0043229;GO:0043231;GO:0044422;GO:0044424;GO:0044425;GO:0044431;GO:0044444;GO:0044446;GO:0044464;GO:0098588;GO:0098791;	Eukaryotic protein of unknown function (DUF846)|Eukaryotic protein of unknown function (DUF846)|Eukaryotic protein of unknown function (DUF846)|Eukaryotic protein of unknown function (DUF846)
LOC408512	origin recognition complex subunit 1	19.2719	25.2104	22.0193	22.1672	6.54249	3.49373	4.55328	4.86317	1.95013	1.88395	1.02373	1.61927	4.55818	13.6896	K02603 ORC1; origin recognition complex subunit 1	ko04110:Cell cycle|ko04111:Cell cycle - yeast|ko04113:Meiosis - yeast	GO:0003674;GO:0003676;GO:0003677;GO:0003682;GO:0005488;GO:0097159;GO:1901363;	GO:0000082;GO:0000083;GO:0000278;GO:0006139;GO:0006259;GO:0006260;GO:0006261;GO:0006270;GO:0006277;GO:0006355;GO:0006725;GO:0006807;GO:0007049;GO:0008150;GO:0008152;GO:0008283;GO:0008284;GO:0009058;GO:0009059;GO:0009889;GO:0009987;GO:0010468;GO:0010556;GO:0010564;GO:0018130;GO:0019219;GO:0019222;GO:0019438;GO:0022402;GO:0031323;GO:0031326;GO:0034641;GO:0034645;GO:0034654;GO:0042127;GO:0043170;GO:…	GO:0000228;GO:0000808;GO:0005575;GO:0005622;GO:0005623;GO:0005634;GO:0005654;GO:0005664;GO:0005694;GO:0005730;GO:0005737;GO:0005829;GO:0005886;GO:0016020;GO:0031974;GO:0031981;GO:0032991;GO:0043226;GO:0043227;GO:0043228;GO:0043229;GO:0043231;GO:0043232;GO:0043233;GO:0044422;GO:0044424;GO:0044427;GO:0044428;GO:0044444;GO:0044446;GO:0044454;GO:0044464;GO:0070013;GO:0071944;	CDC6, C terminal winged helix domain
LOC408516	protein D2	158.224	144.334	142.265	148.274	44.2194	49.4049	55.6725	49.7656	44.0592	45.2042	36.3524	41.872	2.97945	3.54113	K03113 EIF1, SUI1; translation initiation factor 1|K12367 DOCK2; dedicator of cytokinesis protein 2	ko03013:Nucleocytoplasmic transport|ko04062:Chemokine signaling pathway|ko04666:Fc gamma R-mediated phagocytosis	NA	NA	NA	Phosphatidylethanolamine-binding protein|Phosphatidylethanolamine-binding protein|Phosphatidylethanolamine-binding protein|Phosphatidylethanolamine-binding protein|Phosphatidylethanolamine-binding protein
LOC408520	upstream activation factor subunit spp27	449.412	648.662	510.648	536.24	170.892	130.472	184.484	161.949	49.9346	40.4693	24.9301	38.4447	3.31117	13.9484	K15223 UAF30, SPP27; upstream activation factor subunit UAF30	NA	GO:0003674;GO:0005488;GO:0005515;GO:0008134;	GO:0006139;GO:0006351;GO:0006725;GO:0006807;GO:0008150;GO:0008152;GO:0009058;GO:0009059;GO:0009987;GO:0010467;GO:0016070;GO:0018130;GO:0019438;GO:0032774;GO:0034641;GO:0034645;GO:0034654;GO:0043170;GO:0044237;GO:0044238;GO:0044249;GO:0044260;GO:0044271;GO:0046483;GO:0071704;GO:0090304;GO:0097659;GO:1901360;GO:1901362;GO:1901576;	GO:0005575;GO:0005622;GO:0005623;GO:0005634;GO:0043226;GO:0043227;GO:0043229;GO:0043231;GO:0044424;GO:0044464;	DEK C terminal domain
LOC408539	sideroflexin-3	29.4912	33.1385	29.7755	30.8018	12.661	13.4111	14.1807	13.4176	4.43017	4.06509	3.23279	3.90935	2.29562	7.879	K03351 APC4, ANAPC4; anaphase-promoting complex subunit 4	ko04110:Cell cycle|ko04111:Cell cycle - yeast|ko04113:Meiosis - yeast|ko04114:Oocyte meiosis|ko04120:Ubiquitin mediated proteolysis|ko04914:Progesterone-mediated oocyte maturation|ko05166:Human T-cell leukemia virus 1 infection	GO:0003674;GO:0005215;GO:0005342;GO:0005371;GO:0008509;GO:0008514;GO:0015075;GO:0015142;GO:0015291;GO:0015318;GO:0022804;GO:0022857;GO:0046943;	GO:0000041;GO:0002262;GO:0002376;GO:0002520;GO:0006810;GO:0006811;GO:0006812;GO:0006820;GO:0006826;GO:0006842;GO:0007275;GO:0008150;GO:0009987;GO:0015711;GO:0015849;GO:0030001;GO:0030097;GO:0030099;GO:0030154;GO:0030218;GO:0032501;GO:0032502;GO:0034101;GO:0034220;GO:0035674;GO:0042592;GO:0046942;GO:0048513;GO:0048534;GO:0048731;GO:0048856;GO:0048869;GO:0048872;GO:0051179;GO:0051234;GO:0055085;GO:…	GO:0005575;GO:0005622;GO:0005623;GO:0005737;GO:0005739;GO:0005740;GO:0016020;GO:0031090;GO:0031966;GO:0031967;GO:0031975;GO:0043226;GO:0043227;GO:0043229;GO:0043231;GO:0044422;GO:0044424;GO:0044429;GO:0044444;GO:0044446;GO:0044464;	Tricarboxylate carrier
LOC408543	RING finger protein 44	9.77861	14.1918	12.2173	12.0626	3.40883	2.30196	3.52199	3.07759	1.80543	1.84019	1.07478	1.57346	3.91949	7.66627	K19041 RNF38_44; E3 ubiquitin-protein ligase RNF38/44 [EC:2.3.2.27]	NA	GO:0003674;GO:0003824;GO:0004842;GO:0005488;GO:0008270;GO:0016740;GO:0019787;GO:0043167;GO:0043169;GO:0046872;GO:0046914;GO:0061630;GO:0061659;GO:0140096;	GO:0003008;GO:0006464;GO:0006508;GO:0006511;GO:0006807;GO:0007610;GO:0007611;GO:0007613;GO:0007616;GO:0008150;GO:0008152;GO:0009056;GO:0009057;GO:0009636;GO:0009987;GO:0010033;GO:0010498;GO:0016567;GO:0019538;GO:0019941;GO:0030163;GO:0030534;GO:0032446;GO:0032501;GO:0036211;GO:0042221;GO:0042493;GO:0043161;GO:0043170;GO:0043412;GO:0043632;GO:0044237;GO:0044238;GO:0044248;GO:0044257;GO:0044260;GO:…	GO:0005575;GO:0005622;GO:0005623;GO:0005634;GO:0005654;GO:0005929;GO:0031514;GO:0031974;GO:0031981;GO:0036126;GO:0042995;GO:0043226;GO:0043227;GO:0043229;GO:0043231;GO:0043233;GO:0044422;GO:0044424;GO:0044428;GO:0044446;GO:0044464;GO:0070013;GO:0097223;GO:0097729;GO:0120025;	RING-H2 zinc finger domain|RING-H2 zinc finger domain|RING-H2 zinc finger domain|RING-H2 zinc finger domain|RING-H2 zinc finger domain|RING-H2 zinc finger domain|RING-H2 zinc finger domain
LOC408557	thioredoxin domain-containing protein 5 homolog	52.2674	51.3636	49.1838	50.9383	13.0463	15.3911	20.3531	16.2635	24.3061	22.2175	10.5695	19.031	3.13206	2.67659	K13984 TXNDC5, ERP46; thioredoxin domain-containing protein 5	ko04141:Protein processing in endoplasmic reticulum	GO:0003674;GO:0003756;GO:0003824;GO:0016853;GO:0016860;GO:0016864;GO:0140096;	GO:0001775;GO:0002252;GO:0002263;GO:0002274;GO:0002275;GO:0002283;GO:0002366;GO:0002376;GO:0002443;GO:0002444;GO:0002446;GO:0006457;GO:0006810;GO:0006887;GO:0006897;GO:0006909;GO:0006950;GO:0006955;GO:0008150;GO:0009987;GO:0010941;GO:0016192;GO:0030100;GO:0032879;GO:0032940;GO:0033554;GO:0034976;GO:0036230;GO:0042119;GO:0042981;GO:0043066;GO:0043067;GO:0043069;GO:0043277;GO:0043299;GO:0043312;GO:…	GO:0000323;GO:0005575;GO:0005576;GO:0005622;GO:0005623;GO:0005737;GO:0005764;GO:0005766;GO:0005773;GO:0005775;GO:0005783;GO:0005788;GO:0012505;GO:0030141;GO:0031410;GO:0031974;GO:0031982;GO:0031983;GO:0034774;GO:0035578;GO:0042582;GO:0043202;GO:0043226;GO:0043227;GO:0043229;GO:0043231;GO:0043233;GO:0044422;GO:0044424;GO:0044432;GO:0044433;GO:0044437;GO:0044444;GO:0044446;GO:0044464;GO:0060205;GO:…	Thioredoxin
LOC408559	retinal dehydrogenase 1	137.215	101.068	117.608	118.631	27.4763	33.6179	30.1413	30.4118	15.4271	13.1395	9.49218	12.6863	3.9008	9.35111	K00128 ALDH; aldehyde dehydrogenase (NAD+) [EC:1.2.1.3]	ko00010:Glycolysis / Gluconeogenesis|ko00053:Ascorbate and aldarate metabolism|ko00071:Fatty acid degradation|ko00280:Valine, leucine and isoleucine degradation|ko00310:Lysine degradation|ko00330:Arginine and proline metabolism|ko00340:Histidine metabolism|ko00380:Tryptophan metabolism|ko00410:beta-Alanine metabolism|ko00561:Glycerolipid metabolism|ko00620:Pyruvate metabolism|ko00625:Chloroalkane…	GO:0003674;GO:0003824;GO:0004029;GO:0016491;GO:0016620;GO:0016903;	GO:0006082;GO:0006090;GO:0008150;GO:0008152;GO:0009987;GO:0019752;GO:0032787;GO:0043436;GO:0044237;GO:0044281;GO:0055114;GO:0071704;	GO:0005575;GO:0005622;GO:0005623;GO:0005737;GO:0005739;GO:0005759;GO:0031974;GO:0043226;GO:0043227;GO:0043229;GO:0043231;GO:0043233;GO:0044422;GO:0044424;GO:0044429;GO:0044444;GO:0044446;GO:0044464;GO:0070013;	Aldehyde dehydrogenase X, mitochondrial-like
LOC408577	phosphatidylinositol 3-kinase regulatory subunit alpha	23.054	31.1102	27.0395	27.0679	11.4196	9.40504	11.2213	10.682	5.63585	6.62804	3.47009	5.24466	2.53398	5.16103	K02649 PIK3R1_2_3; phosphoinositide-3-kinase regulatory subunit alpha/beta/delta	ko01521:EGFR tyrosine kinase inhibitor resistance|ko01522:Endocrine resistance|ko01524:Platinum drug resistance|ko04012:ErbB signaling pathway|ko04014:Ras signaling pathway|ko04015:Rap1 signaling pathway|ko04024:cAMP signaling pathway|ko04062:Chemokine signaling pathway|ko04066:HIF-1 signaling pathway|ko04068:FoxO signaling pathway|ko04070:Phosphatidylinositol signaling system|ko04071:Sphingolipi…	GO:0001784;GO:0003674;GO:0003824;GO:0005068;GO:0005096;GO:0005102;GO:0005126;GO:0005158;GO:0005159;GO:0005161;GO:0005165;GO:0005167;GO:0005168;GO:0005488;GO:0005515;GO:0005516;GO:0008022;GO:0008047;GO:0008134;GO:0016301;GO:0016303;GO:0016740;GO:0016772;GO:0016773;GO:0017046;GO:0019207;GO:0019899;GO:0019900;GO:0019901;GO:0019902;GO:0019903;GO:0019904;GO:0030234;GO:0030331;GO:0030674;GO:0030695;GO:…	GO:0000902;GO:0000904;GO:0001101;GO:0001678;GO:0001775;GO:0001817;GO:0001819;GO:0001878;GO:0001932;GO:0001933;GO:0001934;GO:0001952;GO:0001953;GO:0002027;GO:0002119;GO:0002164;GO:0002252;GO:0002253;GO:0002376;GO:0002429;GO:0002431;GO:0002433;GO:0002520;GO:0002521;GO:0002682;GO:0002683;GO:0002684;GO:0002694;GO:0002696;GO:0002757;GO:0002761;GO:0002762;GO:0002764;GO:0002768;GO:0003008;GO:0003013;GO:…	GO:0005575;GO:0005622;GO:0005623;GO:0005634;GO:0005737;GO:0005783;GO:0005794;GO:0005801;GO:0005829;GO:0005886;GO:0005911;GO:0005912;GO:0005924;GO:0005925;GO:0005942;GO:0005943;GO:0012505;GO:0016020;GO:0019898;GO:0030054;GO:0030055;GO:0032991;GO:0042175;GO:0042995;GO:0043005;GO:0043226;GO:0043227;GO:0043229;GO:0043231;GO:0044422;GO:0044424;GO:0044425;GO:0044431;GO:0044432;GO:0044444;GO:0044446;GO:…	Phosphatidylinositol 3-kinase regulatory subunit P85 inter-SH2 domain|Phosphatidylinositol 3-kinase regulatory subunit P85 inter-SH2 domain|Phosphatidylinositol 3-kinase regulatory subunit P85 inter-SH2 domain
LOC408578	armadillo repeat-containing protein 6 homolog	88.1649	73.875	70.3459	77.4619	19.7845	21.8995	26.7053	22.7964	15.5572	18.5309	9.42787	14.5053	3.39799	5.34023	NA	NA	NA	GO:0002244;GO:0002376;GO:0002520;GO:0007275;GO:0008150;GO:0009987;GO:0030097;GO:0030154;GO:0032501;GO:0032502;GO:0048513;GO:0048534;GO:0048731;GO:0048856;GO:0048869;	GO:0005575;GO:0005622;GO:0005623;GO:0005737;GO:0005829;GO:0044424;GO:0044444;GO:0044464;	Armadillo repeat-containing protein 6
LOC408579	thrombospondin type-1 domain-containing protein 4	127.329	102.589	108.986	112.968	38.9619	37.5464	44.9147	40.4743	38.0265	45.3493	34.9373	39.4377	2.79109	2.86446	NA	NA	NA	NA	NA	ADAM-TS Spacer 1|ADAM-TS Spacer 1|ADAM-TS Spacer 1|ADAM-TS Spacer 1
LOC408580	eukaryotic translation initiation factor 2D	12.4506	15.9534	14.2381	14.214	4.8822	4.28143	5.85878	5.00747	0.984529	2.00239	0.564628	1.18385	2.83856	12.0066	K15027 EIF2D; translation initiation factor 2D	NA	GO:0003674;GO:0003676;GO:0003723;GO:0003743;GO:0005488;GO:0008135;GO:0038023;GO:0060089;GO:0097159;GO:1901363;	GO:0001731;GO:0002181;GO:0002183;GO:0002190;GO:0002192;GO:0006412;GO:0006413;GO:0006518;GO:0006807;GO:0006810;GO:0006886;GO:0006996;GO:0007154;GO:0007165;GO:0008104;GO:0008150;GO:0008152;GO:0009058;GO:0009059;GO:0009987;GO:0010467;GO:0015031;GO:0015833;GO:0016032;GO:0016043;GO:0019080;GO:0019081;GO:0019538;GO:0022411;GO:0022607;GO:0022613;GO:0022618;GO:0023052;GO:0032790;GO:0032984;GO:0032988;GO:…	GO:0005575;GO:0005622;GO:0005623;GO:0005634;GO:0005654;GO:0005737;GO:0005829;GO:0016604;GO:0031974;GO:0031981;GO:0043226;GO:0043227;GO:0043229;GO:0043231;GO:0043233;GO:0044422;GO:0044424;GO:0044428;GO:0044444;GO:0044446;GO:0044451;GO:0044464;GO:0070013;	Translation initiation factor SUI1|Translation initiation factor SUI1
LOC408589	macro domain-containing protein CT2219	124.334	115.169	128.732	122.745	35.8372	35.1796	39.229	36.7486	32.543	28.5485	12.5995	24.5637	3.34012	4.99702	K15212 TAF1A, SL1; TATA box-binding protein-associated factor RNA polymerase I subunit A	NA	GO:0003674;GO:0003824;GO:0016787;GO:0016798;GO:0019213;	GO:0006139;GO:0006464;GO:0006725;GO:0006807;GO:0006950;GO:0006974;GO:0007275;GO:0007399;GO:0007417;GO:0007420;GO:0008150;GO:0008152;GO:0009116;GO:0009987;GO:0019538;GO:0032501;GO:0032502;GO:0033554;GO:0034641;GO:0036211;GO:0042278;GO:0043170;GO:0043412;GO:0044237;GO:0044238;GO:0044260;GO:0044267;GO:0044281;GO:0046483;GO:0048513;GO:0048731;GO:0048856;GO:0050896;GO:0051716;GO:0051725;GO:0055086;GO:…	GO:0005575;GO:0005622;GO:0005623;GO:0005634;GO:0005730;GO:0005813;GO:0005815;GO:0005856;GO:0015630;GO:0031974;GO:0031981;GO:0043226;GO:0043227;GO:0043228;GO:0043229;GO:0043231;GO:0043232;GO:0043233;GO:0044422;GO:0044424;GO:0044428;GO:0044430;GO:0044446;GO:0044464;GO:0070013;	Appr-1'-p processing enzyme|Appr-1'-p processing enzyme
LOC408598	MAGUK p55 subfamily member 7	46.3465	47.5454	50.4685	48.1201	10.6501	12.5615	16.7299	13.3138	16.4574	17.357	17.2564	17.0236	3.61429	2.82667	NA	NA	GO:0003674;GO:0005198;GO:0005488;GO:0005515;GO:0019904;GO:0032947;GO:0035591;GO:0046982;GO:0046983;GO:0060090;	GO:0007043;GO:0007163;GO:0008104;GO:0008150;GO:0008582;GO:0009966;GO:0009967;GO:0009987;GO:0010646;GO:0010647;GO:0016043;GO:0022607;GO:0023051;GO:0023056;GO:0030010;GO:0031334;GO:0033036;GO:0034329;GO:0034330;GO:0040008;GO:0043254;GO:0043297;GO:0044085;GO:0044087;GO:0044089;GO:0045216;GO:0048518;GO:0048522;GO:0048583;GO:0048584;GO:0048638;GO:0050789;GO:0050793;GO:0050794;GO:0050803;GO:0050807;GO:…	GO:0005575;GO:0005622;GO:0005623;GO:0005634;GO:0005654;GO:0005737;GO:0005886;GO:0005911;GO:0005912;GO:0005923;GO:0016020;GO:0030054;GO:0030424;GO:0031974;GO:0031981;GO:0032991;GO:0033267;GO:0042995;GO:0043005;GO:0043195;GO:0043226;GO:0043227;GO:0043229;GO:0043231;GO:0043233;GO:0043296;GO:0043679;GO:0044306;GO:0044422;GO:0044424;GO:0044425;GO:0044428;GO:0044444;GO:0044446;GO:0044456;GO:0044459;GO:…	L27 domain|L27 domain|L27 domain|L27 domain
LOC408615	nuclear transcription factor Y subunit gamma	48.3576	58.0054	50.143	52.1687	19.2718	15.9448	17.5741	17.5969	6.26711	8.68432	3.21355	6.05499	2.96465	8.61581	K08066 NFYC, HAP5; nuclear transcription factor Y, gamma	ko04612:Antigen processing and presentation|ko05152:Tuberculosis	GO:0000976;GO:0000977;GO:0000978;GO:0000981;GO:0000982;GO:0000987;GO:0001012;GO:0001067;GO:0001077;GO:0001228;GO:0003674;GO:0003676;GO:0003677;GO:0003690;GO:0003700;GO:0003712;GO:0003713;GO:0005488;GO:0005515;GO:0008134;GO:0043565;GO:0044212;GO:0097159;GO:0140110;GO:1901363;GO:1990837;	GO:0000902;GO:0000904;GO:0006139;GO:0006351;GO:0006355;GO:0006357;GO:0006366;GO:0006457;GO:0006725;GO:0006807;GO:0006928;GO:0006935;GO:0007275;GO:0007399;GO:0007409;GO:0007411;GO:0008150;GO:0008152;GO:0009058;GO:0009059;GO:0009605;GO:0009653;GO:0009889;GO:0009891;GO:0009893;GO:0009987;GO:0010467;GO:0010468;GO:0010556;GO:0010557;GO:0010604;GO:0010628;GO:0016043;GO:0016070;GO:0018130;GO:0019216;GO:…	GO:0005575;GO:0005622;GO:0005623;GO:0005634;GO:0005654;GO:0005667;GO:0016602;GO:0031974;GO:0031981;GO:0032991;GO:0032993;GO:0043226;GO:0043227;GO:0043229;GO:0043231;GO:0043233;GO:0044422;GO:0044424;GO:0044428;GO:0044446;GO:0044464;GO:0044798;GO:0070013;GO:0090575;	Nuclear transcription factor Y subunit
LOC408619	ubiquitin carboxyl-terminal hydrolase 3	65.7909	78.2989	65.2489	69.7796	24.1367	17.5771	20.3454	20.6864	11.9808	10.9375	7.10886	10.0091	3.37321	6.97165	K11986 USP3; ubiquitin carboxyl-terminal hydrolase 3 [EC:3.4.19.12]	NA	GO:0000976;GO:0000977;GO:0000978;GO:0000987;GO:0001012;GO:0001067;GO:0003674;GO:0003676;GO:0003677;GO:0003682;GO:0003690;GO:0003824;GO:0004843;GO:0005488;GO:0005515;GO:0008233;GO:0008234;GO:0016787;GO:0019783;GO:0036459;GO:0042393;GO:0043565;GO:0044212;GO:0070011;GO:0097159;GO:0101005;GO:0140096;GO:1901363;GO:1990837;GO:1990841;	GO:0000122;GO:0000278;GO:0006139;GO:0006259;GO:0006281;GO:0006325;GO:0006355;GO:0006357;GO:0006464;GO:0006508;GO:0006725;GO:0006807;GO:0006950;GO:0006974;GO:0006996;GO:0007049;GO:0008150;GO:0008152;GO:0009889;GO:0009890;GO:0009892;GO:0009987;GO:0010468;GO:0010556;GO:0010558;GO:0010605;GO:0010629;GO:0016043;GO:0016569;GO:0016570;GO:0016578;GO:0016579;GO:0019219;GO:0019222;GO:0019538;GO:0031323;GO:…	GO:0000228;GO:0000785;GO:0000790;GO:0005575;GO:0005622;GO:0005623;GO:0005634;GO:0005654;GO:0005694;GO:0005737;GO:0030496;GO:0031974;GO:0031981;GO:0032991;GO:0035770;GO:0036464;GO:0043226;GO:0043227;GO:0043228;GO:0043229;GO:0043231;GO:0043232;GO:0043233;GO:0044422;GO:0044424;GO:0044427;GO:0044428;GO:0044444;GO:0044446;GO:0044454;GO:0044464;GO:0070013;GO:0090543;GO:1990904;	Ubiquitin carboxyl-terminal hydrolase|Ubiquitin carboxyl-terminal hydrolase|Ubiquitin carboxyl-terminal hydrolase
LOC408626	poly(A)-specific ribonuclease PARN	35.9018	43.1897	35.0784	38.0566	16.851	13.547	15.6967	15.3649	6.43174	7.66854	3.08886	5.72972	2.47685	6.64198	K01148 PARN, PNLDC1; poly(A)-specific ribonuclease [EC:3.1.13.4]	ko03018:RNA degradation	GO:0000175;GO:0003674;GO:0003676;GO:0003723;GO:0003729;GO:0003730;GO:0003824;GO:0004518;GO:0004527;GO:0004532;GO:0004535;GO:0004540;GO:0005488;GO:0005515;GO:0008408;GO:0016787;GO:0016788;GO:0016796;GO:0016896;GO:0019899;GO:0019900;GO:0019901;GO:0043167;GO:0043169;GO:0070034;GO:0097159;GO:0140098;GO:1901363;	GO:0000003;GO:0000288;GO:0000289;GO:0000495;GO:0000956;GO:0002376;GO:0002520;GO:0006139;GO:0006396;GO:0006401;GO:0006402;GO:0006725;GO:0006807;GO:0007275;GO:0007276;GO:0007292;GO:0008150;GO:0008152;GO:0009056;GO:0009057;GO:0009451;GO:0009889;GO:0009891;GO:0009892;GO:0009893;GO:0009894;GO:0009895;GO:0009987;GO:0010467;GO:0010468;GO:0010556;GO:0010557;GO:0010586;GO:0010587;GO:0010604;GO:0010605;GO:…	GO:0005575;GO:0005622;GO:0005623;GO:0005634;GO:0005730;GO:0005737;GO:0005829;GO:0031974;GO:0031981;GO:0043226;GO:0043227;GO:0043228;GO:0043229;GO:0043231;GO:0043232;GO:0043233;GO:0044422;GO:0044424;GO:0044428;GO:0044444;GO:0044446;GO:0044464;GO:0070013;	RNA binding domain|RNA binding domain|RNA binding domain|RNA binding domain
LOC408633	chromatin complexes subunit BAP18	26.182	24.3523	25.8217	25.452	6.86595	6.93399	7.41045	7.07013	9.03386	6.80823	5.17311	7.00507	3.59993	3.63337	NA	NA	NA	NA	GO:0000228;GO:0000785;GO:0000790;GO:0005575;GO:0005622;GO:0005623;GO:0005634;GO:0005654;GO:0005694;GO:0005737;GO:0005829;GO:0016589;GO:0031010;GO:0031974;GO:0031981;GO:0032991;GO:0034708;GO:0035097;GO:0043226;GO:0043227;GO:0043228;GO:0043229;GO:0043231;GO:0043232;GO:0043233;GO:0044422;GO:0044424;GO:0044427;GO:0044428;GO:0044444;GO:0044446;GO:0044451;GO:0044454;GO:0044464;GO:0044665;GO:0070013;GO:…	SANT SWI3, ADA2, N-CoR and TFIIIB'' DNA-binding domains|SANT SWI3, ADA2, N-CoR and TFIIIB'' DNA-binding domains|SANT SWI3, ADA2, N-CoR and TFIIIB'' DNA-binding domains
LOC408648	RING finger protein 11	100.2	85.0356	78.4073	87.8811	31.6084	29.3322	31.0959	30.6789	20.626	24.1145	11.6236	18.788	2.86455	4.6775	K11980 RNF11; E3 ubiquitin-protein ligase RNF11	NA	GO:0003674;GO:0003676;GO:0003677;GO:0003824;GO:0004842;GO:0005488;GO:0008270;GO:0016740;GO:0019787;GO:0043167;GO:0043169;GO:0046872;GO:0046914;GO:0061630;GO:0061659;GO:0097159;GO:0140096;GO:1901363;	GO:0006464;GO:0006508;GO:0006511;GO:0006807;GO:0008150;GO:0008152;GO:0009056;GO:0009057;GO:0009987;GO:0010498;GO:0016567;GO:0019538;GO:0019941;GO:0030163;GO:0032446;GO:0036211;GO:0043161;GO:0043170;GO:0043412;GO:0043632;GO:0044237;GO:0044238;GO:0044248;GO:0044257;GO:0044260;GO:0044265;GO:0044267;GO:0051603;GO:0051865;GO:0070647;GO:0071704;GO:1901564;GO:1901565;GO:1901575;	GO:0000151;GO:0005575;GO:0005622;GO:0005623;GO:0005634;GO:0005737;GO:0005768;GO:0005769;GO:0012505;GO:0031410;GO:0031982;GO:0032991;GO:0043226;GO:0043227;GO:0043229;GO:0043231;GO:0044424;GO:0044444;GO:0044464;GO:0055037;GO:0097708;GO:1902494;GO:1990234;	RING-like zinc finger
LOC408649	trithorax group protein osa	15.0242	14.9494	17.6953	15.8896	5.5848	4.75089	6.52609	5.62059	3.82556	4.71537	2.93142	3.82412	2.82704	4.15511	K20813 TDG; thymine-DNA glycosylase [EC:3.2.2.29]	ko03410:Base excision repair	GO:0000166;GO:0000287;GO:0000700;GO:0003674;GO:0003676;GO:0003677;GO:0003684;GO:0003690;GO:0003712;GO:0003824;GO:0004844;GO:0005080;GO:0005488;GO:0005515;GO:0005524;GO:0008134;GO:0008144;GO:0008263;GO:0016787;GO:0016798;GO:0016799;GO:0017076;GO:0019104;GO:0019899;GO:0019900;GO:0019901;GO:0019904;GO:0030554;GO:0030983;GO:0031402;GO:0031404;GO:0031420;GO:0032182;GO:0032183;GO:0032553;GO:0032555;GO:…	GO:0000122;GO:0006139;GO:0006220;GO:0006244;GO:0006259;GO:0006281;GO:0006284;GO:0006285;GO:0006298;GO:0006304;GO:0006355;GO:0006357;GO:0006725;GO:0006753;GO:0006793;GO:0006796;GO:0006807;GO:0006950;GO:0006974;GO:0008150;GO:0008152;GO:0009056;GO:0009058;GO:0009117;GO:0009166;GO:0009219;GO:0009223;GO:0009262;GO:0009264;GO:0009394;GO:0009889;GO:0009890;GO:0009892;GO:0009987;GO:0010468;GO:0010556;GO:…	GO:0005575;GO:0005622;GO:0005623;GO:0005634;GO:0005654;GO:0005886;GO:0016020;GO:0031974;GO:0031981;GO:0043226;GO:0043227;GO:0043229;GO:0043231;GO:0043233;GO:0044422;GO:0044424;GO:0044428;GO:0044446;GO:0044464;GO:0070013;GO:0071944;	It is involved in the biological process described with DNA repair|It is involved in the biological process described with DNA repair
LOC408691	RING-box protein 1A	219.793	184.568	204.407	202.923	77.4745	78.8802	86.1728	80.8425	88.1524	78.3344	54.1555	73.5474	2.5101	2.75907	K03868 RBX1, ROC1; E3 ubiquitin-protein ligase RBX1 [EC:2.3.2.32]	ko03420:Nucleotide excision repair|ko04066:HIF-1 signaling pathway|ko04110:Cell cycle|ko04111:Cell cycle - yeast|ko04114:Oocyte meiosis|ko04120:Ubiquitin mediated proteolysis|ko04141:Protein processing in endoplasmic reticulum|ko04310:Wnt signaling pathway|ko04341:Hedgehog signaling pathway - fly|ko04350:TGF-beta signaling pathway|ko04710:Circadian rhythm|ko05200:Pathways in cancer|ko05211:Renal …	GO:0003674;GO:0003824;GO:0004842;GO:0005488;GO:0005515;GO:0008134;GO:0008190;GO:0008270;GO:0016740;GO:0019787;GO:0019788;GO:0019899;GO:0031369;GO:0031625;GO:0034450;GO:0043167;GO:0043169;GO:0044389;GO:0044877;GO:0046872;GO:0046914;GO:0061630;GO:0061659;GO:0097602;GO:0140096;	GO:0000165;GO:0000209;GO:0000715;GO:0001666;GO:0006139;GO:0006259;GO:0006281;GO:0006283;GO:0006289;GO:0006293;GO:0006294;GO:0006296;GO:0006355;GO:0006357;GO:0006464;GO:0006468;GO:0006508;GO:0006511;GO:0006513;GO:0006725;GO:0006793;GO:0006796;GO:0006807;GO:0006950;GO:0006974;GO:0006996;GO:0007154;GO:0007165;GO:0007166;GO:0007224;GO:0007267;GO:0007275;GO:0007346;GO:0007399;GO:0008150;GO:0008152;GO:…	GO:0000151;GO:0000152;GO:0000153;GO:0005575;GO:0005622;GO:0005623;GO:0005634;GO:0005654;GO:0005680;GO:0005737;GO:0005829;GO:0019005;GO:0030891;GO:0031461;GO:0031462;GO:0031463;GO:0031464;GO:0031465;GO:0031466;GO:0031467;GO:0031974;GO:0031981;GO:0032991;GO:0043224;GO:0043226;GO:0043227;GO:0043229;GO:0043231;GO:0043233;GO:0044422;GO:0044424;GO:0044428;GO:0044444;GO:0044446;GO:0044464;GO:0070013;GO:…	Anaphase-promoting complex subunit 11 RING-H2 finger|Anaphase-promoting complex subunit 11 RING-H2 finger
LOC408708	ubiquitin-conjugating enzyme E2 S	39.8062	41.1913	42.6059	41.2012	13.4392	14.0906	15.466	14.332	13.2341	11.4735	6.50277	10.4035	2.87478	3.96032	K10583 UBE2S, E2EPF; ubiquitin-conjugating enzyme E2 S [EC:2.3.2.23]	ko04120:Ubiquitin mediated proteolysis	GO:0003674;GO:0003824;GO:0004842;GO:0005488;GO:0005515;GO:0016740;GO:0019787;GO:0019899;GO:0031625;GO:0044389;GO:0061630;GO:0061631;GO:0061650;GO:0061659;GO:0140096;	GO:0000209;GO:0000278;GO:0000280;GO:0006464;GO:0006508;GO:0006511;GO:0006807;GO:0006996;GO:0007049;GO:0008150;GO:0008152;GO:0009056;GO:0009057;GO:0009893;GO:0009987;GO:0010458;GO:0010498;GO:0010604;GO:0010992;GO:0010994;GO:0016043;GO:0016567;GO:0019222;GO:0019538;GO:0019725;GO:0019941;GO:0022402;GO:0022607;GO:0030163;GO:0031145;GO:0031323;GO:0031325;GO:0031396;GO:0031398;GO:0031399;GO:0031401;GO:…	GO:0000151;GO:0000152;GO:0005575;GO:0005622;GO:0005623;GO:0005634;GO:0005654;GO:0005680;GO:0005737;GO:0005829;GO:0031461;GO:0031974;GO:0031981;GO:0032991;GO:0043226;GO:0043227;GO:0043229;GO:0043231;GO:0043233;GO:0044422;GO:0044424;GO:0044428;GO:0044444;GO:0044446;GO:0044464;GO:0070013;GO:1902494;GO:1990234;	Ubiquitin-conjugating enzyme E2, catalytic domain homologues|Ubiquitin-conjugating enzyme E2, catalytic domain homologues|Ubiquitin-conjugating enzyme E2, catalytic domain homologues|Ubiquitin-conjugating enzyme E2, catalytic domain homologues|Ubiquitin-conjugating enzyme E2, catalytic domain homologues
LOC408710	KH domain-containing, RNA-binding, signal transduction-associated protein 2	8.08844	12.3539	9.8731	10.1051	3.17242	2.42011	3.32151	2.97135	2.68521	2.8322	2.95361	2.82367	3.40087	3.57872	K13198 KHDRBS1; KH domain-containing, RNA-binding, signal transduction-associated protein 1|K14942 KHDRBS3, SLM2; KH domain-containing, RNA-binding, signal transduction-associated protein 3|K17843 KHDRBS2, SLM1; KH domain-containing, RNA-binding, signal transduction-associated protein 2	NA	GO:0003674;GO:0003676;GO:0003723;GO:0003727;GO:0005488;GO:0005515;GO:0019904;GO:0042802;GO:0097159;GO:1901363;	GO:0000003;GO:0000226;GO:0000381;GO:0001578;GO:0003006;GO:0003008;GO:0006139;GO:0006396;GO:0006397;GO:0006725;GO:0006807;GO:0006915;GO:0006928;GO:0006996;GO:0007010;GO:0007017;GO:0007275;GO:0007276;GO:0007281;GO:0007283;GO:0007286;GO:0007288;GO:0007291;GO:0007349;GO:0007600;GO:0008150;GO:0008152;GO:0008219;GO:0009653;GO:0009893;GO:0009987;GO:0010467;GO:0010468;GO:0010604;GO:0010608;GO:0010628;GO:…	GO:0005575;GO:0005622;GO:0005623;GO:0005634;GO:0005654;GO:0016604;GO:0016607;GO:0031974;GO:0031981;GO:0043226;GO:0043227;GO:0043229;GO:0043231;GO:0043233;GO:0044422;GO:0044424;GO:0044428;GO:0044446;GO:0044451;GO:0044464;GO:0070013;	K homology RNA-binding domain|K homology RNA-binding domain
LOC408729	uncharacterized LOC408729	114.157	67.595	99.4747	93.7424	7.68304	6.19822	7.02314	6.96813	11.4216	10.1744	12.7712	11.4557	13.453	8.18303	NA	NA	GO:0003674;GO:0004888;GO:0004930;GO:0008066;GO:0038023;GO:0060089;	GO:0007154;GO:0007165;GO:0007166;GO:0007186;GO:0007187;GO:0007188;GO:0007193;GO:0007196;GO:0007215;GO:0007216;GO:0008150;GO:0009987;GO:0010646;GO:0023051;GO:0023052;GO:0050789;GO:0050794;GO:0050804;GO:0050896;GO:0051716;GO:0051966;GO:0065007;GO:0099177;GO:0007267;GO:0007268;GO:0098916;GO:0099536;GO:0099537;GO:0035249;	GO:0005575;GO:0005623;GO:0005886;GO:0005887;GO:0016020;GO:0016021;GO:0031224;GO:0031226;GO:0042734;GO:0044425;GO:0044456;GO:0044459;GO:0044464;GO:0045202;GO:0071944;GO:0097060;GO:0097458;GO:0098590;GO:0098793;	7 transmembrane sweet-taste receptor of 3 GCPR|7 transmembrane sweet-taste receptor of 3 GCPR
LOC408733	protein pinocchio	113.568	94.6299	91.9862	100.061	34.4531	27.1654	21.5025	27.707	15.8067	29.999	11.3319	19.0459	3.61141	5.2537	NA	NA	NA	GO:0007610;GO:0007635;GO:0008150;GO:0042048;GO:0042221;GO:0050896;	NA	NA
LOC408748	transmembrane protein 11, mitochondrial	10.9238	8.80211	10.3361	10.0207	3.10693	3.40377	4.13595	3.54889	3.67146	3.66035	1.98225	3.10469	2.82361	3.2276	NA	NA	NA	GO:0006091;GO:0006119;GO:0006139;GO:0006163;GO:0006725;GO:0006753;GO:0006793;GO:0006796;GO:0006807;GO:0006996;GO:0007005;GO:0007006;GO:0007007;GO:0008150;GO:0008152;GO:0009117;GO:0009123;GO:0009126;GO:0009141;GO:0009144;GO:0009150;GO:0009161;GO:0009167;GO:0009199;GO:0009205;GO:0009259;GO:0009653;GO:0009987;GO:0015980;GO:0016043;GO:0016310;GO:0017144;GO:0019637;GO:0019693;GO:0022900;GO:0022904;GO:…	GO:0005575;GO:0005622;GO:0005623;GO:0005737;GO:0005739;GO:0005740;GO:0005743;GO:0005886;GO:0005887;GO:0016020;GO:0016021;GO:0019866;GO:0031090;GO:0031224;GO:0031226;GO:0031300;GO:0031301;GO:0031304;GO:0031305;GO:0031966;GO:0031967;GO:0031975;GO:0032592;GO:0043226;GO:0043227;GO:0043229;GO:0043231;GO:0044422;GO:0044424;GO:0044425;GO:0044429;GO:0044444;GO:0044446;GO:0044455;GO:0044459;GO:0044464;GO:…	Mitochondrial morphogenesis regulator
LOC408750	pre-mRNA-processing factor 19	104.137	91.4351	95.6608	97.0778	20.7599	18.0306	25.931	21.5738	21.0798	17.1687	12.4363	16.8949	4.49979	5.74597	K10599 PRPF19, PRP19; pre-mRNA-processing factor 19 [EC:2.3.2.27]	ko03040:Spliceosome|ko04120:Ubiquitin mediated proteolysis	GO:0003674;GO:0003824;GO:0004842;GO:0005488;GO:0005515;GO:0016740;GO:0019787;GO:0034450;GO:0042802;GO:0061630;GO:0061659;GO:0140096;	GO:0000075;GO:0000077;GO:0000209;GO:0000244;GO:0000245;GO:0000349;GO:0000375;GO:0000377;GO:0000381;GO:0000387;GO:0000393;GO:0000398;GO:0000726;GO:0001701;GO:0001824;GO:0001832;GO:0001833;GO:0006139;GO:0006259;GO:0006281;GO:0006283;GO:0006289;GO:0006302;GO:0006303;GO:0006325;GO:0006396;GO:0006397;GO:0006464;GO:0006508;GO:0006629;GO:0006725;GO:0006807;GO:0006950;GO:0006974;GO:0006996;GO:0007154;GO:…	GO:0000974;GO:0005575;GO:0005622;GO:0005623;GO:0005634;GO:0005654;GO:0005681;GO:0005684;GO:0005694;GO:0005737;GO:0005811;GO:0016604;GO:0016607;GO:0031974;GO:0031981;GO:0032991;GO:0035861;GO:0043226;GO:0043227;GO:0043228;GO:0043229;GO:0043231;GO:0043232;GO:0043233;GO:0044422;GO:0044424;GO:0044427;GO:0044428;GO:0044446;GO:0044451;GO:0044464;GO:0070013;GO:0071006;GO:0071007;GO:0071012;GO:0071013;GO:…	Prp19/Pso4-like
LOC408767	protein dachsous	39.9128	47.9681	54.6274	47.5028	14.2669	13.0577	14.9309	14.0852	11.2347	13.8507	10.0824	11.7226	3.37253	4.05225	K16507 DCHS1_2, PCDH16_23; protocadherin-16/23	ko04391:Hippo signaling pathway - fly|ko04392:Hippo signaling pathway - multiple species	GO:0003674;GO:0005488;GO:0005509;GO:0005515;GO:0043167;GO:0043169;GO:0045296;GO:0046872;GO:0050839;	GO:0000226;GO:0000902;GO:0000904;GO:0001501;GO:0001503;GO:0001654;GO:0001655;GO:0001657;GO:0001658;GO:0001736;GO:0001737;GO:0001738;GO:0001745;GO:0001763;GO:0001822;GO:0001823;GO:0002009;GO:0002165;GO:0003002;GO:0003007;GO:0003170;GO:0003171;GO:0003174;GO:0003179;GO:0003181;GO:0003183;GO:0003188;GO:0003190;GO:0003192;GO:0003197;GO:0003203;GO:0003272;GO:0003273;GO:0006464;GO:0006807;GO:0006928;GO:…	GO:0005575;GO:0005623;GO:0005886;GO:0005887;GO:0016020;GO:0016021;GO:0016327;GO:0031224;GO:0031226;GO:0044425;GO:0044459;GO:0044464;GO:0045177;GO:0071944;GO:0098590;	Cadherin repeats.|Calcium ion binding. It is involved in the biological process described with homophilic cell adhesion via plasma membrane adhesion molecules|Calcium ion binding. It is involved in the biological process described with homophilic cell adhesion via plasma membrane adhesion molecules|Calcium ion binding. It is involved in the biological process described with homophilic cell adhesi…
LOC408773	ankyrin repeat domain-containing protein 49	18.629	19.1406	17.9632	18.5776	5.42777	5.41363	6.48583	5.77574	3.38081	3.31059	1.57683	2.75608	3.21648	6.74059	K21439 ANKRD49; ankyrin repeat domain-containing protein 49	NA	NA	GO:0006355;GO:0008150;GO:0009889;GO:0009891;GO:0009893;GO:0010468;GO:0010556;GO:0010557;GO:0010604;GO:0010628;GO:0019219;GO:0019222;GO:0031323;GO:0031325;GO:0031326;GO:0031328;GO:0045893;GO:0045935;GO:0048518;GO:0048522;GO:0050789;GO:0050794;GO:0051171;GO:0051173;GO:0051252;GO:0051254;GO:0060255;GO:0065007;GO:0080090;GO:1902680;GO:1903506;GO:1903508;GO:2000112;GO:2001141;GO:0008152;GO:0006139;GO:…	GO:0005575;GO:0005622;GO:0005623;GO:0005634;GO:0043226;GO:0043227;GO:0043229;GO:0043231;GO:0044424;GO:0044464;	Ankyrin repeat
LOC408775	heterogeneous nuclear ribonucleoprotein R	63.741	99.6592	84.5207	82.6403	15.4201	11.7988	15.4296	14.2162	2.54394	3.62958	1.46947	2.54766	5.81312	32.4377	K13160 SYNCRIP, HNRNPQ; heterogeneous nuclear ribonucleoprotein Q|K13161 HNRNPR; heterogeneous nuclear ribonucleoprotein R	NA	GO:0003674;GO:0003676;GO:0003723;GO:0003727;GO:0003729;GO:0003730;GO:0005488;GO:0008143;GO:0048027;GO:0070717;GO:0097159;GO:1901363;	GO:0000003;GO:0000375;GO:0000377;GO:0000398;GO:0002064;GO:0002065;GO:0002066;GO:0002376;GO:0003002;GO:0003006;GO:0006139;GO:0006396;GO:0006397;GO:0006417;GO:0006725;GO:0006807;GO:0006950;GO:0006952;GO:0006955;GO:0007275;GO:0007276;GO:0007281;GO:0007292;GO:0007304;GO:0007306;GO:0007308;GO:0007309;GO:0007310;GO:0007389;GO:0007623;GO:0008150;GO:0008152;GO:0008380;GO:0008582;GO:0009653;GO:0009798;GO:…	GO:0005575;GO:0005622;GO:0005623;GO:0005634;GO:0005654;GO:0005681;GO:0005737;GO:0016020;GO:0030425;GO:0031594;GO:0031974;GO:0031981;GO:0032991;GO:0035770;GO:0036477;GO:0042995;GO:0043005;GO:0043025;GO:0043226;GO:0043227;GO:0043228;GO:0043229;GO:0043231;GO:0043232;GO:0043233;GO:0044297;GO:0044422;GO:0044424;GO:0044428;GO:0044444;GO:0044446;GO:0044456;GO:0044463;GO:0044464;GO:0045202;GO:0070013;GO:…	nucleic acid binding|nucleic acid binding|nucleic acid binding|nucleic acid binding|nucleic acid binding|nucleic acid binding|nucleic acid binding|nucleic acid binding|nucleic acid binding|nucleic acid binding|nucleic acid binding|nucleic acid binding|nucleic acid binding|nucleic acid binding|nucleic acid binding|nucleic acid binding|nucleic acid binding|nucleic acid binding|nucleic acid binding
LOC408777	no mechanoreceptor potential C	24.7164	39.4415	37.7104	33.9561	3.58792	1.87261	2.25266	2.57106	0.677593	0.937319	0.697084	0.770665	13.207	44.0607	NA	NA	GO:0003674;GO:0005215;GO:0005216;GO:0005261;GO:0005262;GO:0005488;GO:0005515;GO:0008092;GO:0008324;GO:0008381;GO:0015075;GO:0015085;GO:0015267;GO:0015318;GO:0022803;GO:0022836;GO:0022838;GO:0022857;GO:0022890;GO:0030506;GO:0046873;	GO:0001964;GO:0003008;GO:0006810;GO:0006811;GO:0006812;GO:0006816;GO:0007600;GO:0007605;GO:0007610;GO:0007638;GO:0008150;GO:0009581;GO:0009582;GO:0009605;GO:0009612;GO:0009628;GO:0009987;GO:0010996;GO:0030001;GO:0032501;GO:0034220;GO:0040011;GO:0050877;GO:0050896;GO:0050905;GO:0050906;GO:0050954;GO:0050974;GO:0050975;GO:0050976;GO:0050982;GO:0051179;GO:0051234;GO:0051606;GO:0051716;GO:0055085;GO:…	GO:0005575;GO:0005623;GO:0005886;GO:0005887;GO:0005929;GO:0016020;GO:0016021;GO:0030425;GO:0031224;GO:0031226;GO:0032991;GO:0034702;GO:0034703;GO:0036477;GO:0042995;GO:0043005;GO:0043025;GO:0043226;GO:0044214;GO:0044297;GO:0044425;GO:0044459;GO:0044463;GO:0044464;GO:0071944;GO:0089717;GO:0097447;GO:0097458;GO:0098796;GO:0120025;GO:0120038;GO:1902495;GO:1990351;	Belongs to the transient receptor (TC 1.A.4) family|Belongs to the transient receptor (TC 1.A.4) family|Belongs to the transient receptor (TC 1.A.4) family|Belongs to the transient receptor (TC 1.A.4) family
LOC408789	uncharacterized LOC408789	205.494	166.08	195.662	189.079	6.28411	3.98754	5.84534	5.37233	4.16648	1.87567	1.05615	2.3661	35.1949	79.9116	NA	NA	NA	NA	NA	Im 7138239|Im 7138239|Im 7138239
LOC408794	ATP-dependent RNA helicase Ddx1	36.6057	43.0733	34.1946	37.9579	12.8364	14.332	14.8834	14.0173	4.17857	5.19098	2.24154	3.87036	2.70794	9.80732	K13177 DDX1; ATP-dependent RNA helicase DDX1 [EC:3.6.4.13]	NA	GO:0003674;GO:0003676;GO:0003682;GO:0003712;GO:0003723;GO:0003724;GO:0003725;GO:0003727;GO:0003824;GO:0004004;GO:0004386;GO:0004518;GO:0005488;GO:0008026;GO:0008143;GO:0008186;GO:0016462;GO:0016787;GO:0016788;GO:0016817;GO:0016818;GO:0016887;GO:0017111;GO:0033677;GO:0042623;GO:0070035;GO:0070717;GO:0097159;GO:0140097;GO:0140098;GO:0140110;GO:1901363;	GO:0000003;GO:0000245;GO:0000375;GO:0000377;GO:0000394;GO:0000398;GO:0001700;GO:0003006;GO:0006139;GO:0006259;GO:0006281;GO:0006302;GO:0006388;GO:0006396;GO:0006397;GO:0006399;GO:0006417;GO:0006446;GO:0006725;GO:0006807;GO:0006950;GO:0006974;GO:0006996;GO:0007275;GO:0007276;GO:0007281;GO:0007283;GO:0007292;GO:0008033;GO:0008104;GO:0008150;GO:0008152;GO:0008380;GO:0009605;GO:0009607;GO:0009615;GO:…	GO:0005575;GO:0005622;GO:0005623;GO:0005634;GO:0005654;GO:0005730;GO:0005737;GO:0005829;GO:0010494;GO:0016604;GO:0031974;GO:0031981;GO:0032991;GO:0035770;GO:0036464;GO:0043226;GO:0043227;GO:0043228;GO:0043229;GO:0043231;GO:0043232;GO:0043233;GO:0044422;GO:0044424;GO:0044428;GO:0044444;GO:0044446;GO:0044451;GO:0044464;GO:0070013;GO:0071920;GO:0072669;GO:1990904;	Domain in SPla and the RYanodine Receptor.
LOC408801	protein split ends	104.22	133.232	104.685	114.046	40.6302	32.7109	31.0147	34.7853	15.6852	26.7587	15.913	19.4523	3.27856	5.86284	K14972 PAXIP1, PTIP; PAX-interacting protein 1	NA	GO:0003674;GO:0003682;GO:0005488;	NA	GO:0005575;GO:0005622;GO:0005623;GO:0005634;GO:0005694;GO:0010369;GO:0043226;GO:0043227;GO:0043228;GO:0043229;GO:0043231;GO:0043232;GO:0044422;GO:0044424;GO:0044427;GO:0044446;GO:0044464;GO:0098687;	DNA binding|DNA binding|DNA binding|DNA binding|DNA binding|DNA binding
LOC408826	dystroglycan	30.6892	39.6001	30.2587	33.516	12.3757	9.30543	13.6509	11.7773	4.11316	5.66481	2.74428	4.17408	2.8458	8.02954	K06265 DAG1; dystroglycan 1	ko04512:ECM-receptor interaction|ko05410:Hypertrophic cardiomyopathy|ko05412:Arrhythmogenic right ventricular cardiomyopathy|ko05414:Dilated cardiomyopathy|ko05416:Viral myocarditis	GO:0002162;GO:0003674;GO:0003779;GO:0005198;GO:0005488;GO:0005515;GO:0008092;GO:0008307;GO:0015631;GO:0017166;GO:0019904;GO:0042169;GO:0042802;GO:0042805;GO:0043236;GO:0043237;GO:0050840;GO:0051393;	GO:0000003;GO:0000226;GO:0000578;GO:0000902;GO:0000904;GO:0001763;GO:0001932;GO:0001933;GO:0001934;GO:0001952;GO:0001954;GO:0002009;GO:0002011;GO:0002165;GO:0003002;GO:0003006;GO:0006109;GO:0006110;GO:0006140;GO:0006508;GO:0006509;GO:0006807;GO:0006928;GO:0006935;GO:0006996;GO:0007010;GO:0007016;GO:0007017;GO:0007154;GO:0007155;GO:0007160;GO:0007163;GO:0007165;GO:0007272;GO:0007275;GO:0007276;GO:…	GO:0005575;GO:0005576;GO:0005604;GO:0005615;GO:0005622;GO:0005623;GO:0005634;GO:0005654;GO:0005737;GO:0005783;GO:0005788;GO:0005794;GO:0005796;GO:0005829;GO:0005856;GO:0005886;GO:0005911;GO:0005912;GO:0005913;GO:0005924;GO:0005925;GO:0009897;GO:0009925;GO:0009986;GO:0012505;GO:0016010;GO:0016011;GO:0016020;GO:0016021;GO:0016323;GO:0030016;GO:0030017;GO:0030018;GO:0030027;GO:0030054;GO:0030055;GO:…	Dystroglycan (Dystrophin-associated glycoprotein 1)|Dystroglycan (Dystrophin-associated glycoprotein 1)|Dystroglycan (Dystrophin-associated glycoprotein 1)|Dystroglycan (Dystrophin-associated glycoprotein 1)|Dystroglycan (Dystrophin-associated glycoprotein 1)|Dystroglycan (Dystrophin-associated glycoprotein 1)
LOC408897	nuclear receptor coactivator 6	41.1141	56.1868	47.4521	48.251	12.2646	9.94435	13.2766	11.8285	5.98612	8.13408	3.75048	5.9569	4.07921	8.10003	K18625 SHROOM; protein Shroom	NA	GO:0003674;GO:0003779;GO:0005215;GO:0005216;GO:0005261;GO:0005272;GO:0005488;GO:0005515;GO:0008013;GO:0008092;GO:0008324;GO:0015075;GO:0015077;GO:0015081;GO:0015267;GO:0015276;GO:0015280;GO:0015318;GO:0017022;GO:0019904;GO:0022803;GO:0022834;GO:0022836;GO:0022838;GO:0022839;GO:0022857;GO:0022890;GO:0044877;GO:0045159;GO:0046873;GO:0051015;GO:0099094;	GO:0000902;GO:0001654;GO:0001736;GO:0001738;GO:0002009;GO:0002088;GO:0002089;GO:0003008;GO:0006810;GO:0006811;GO:0006812;GO:0006814;GO:0006928;GO:0006996;GO:0007010;GO:0007015;GO:0007163;GO:0007164;GO:0007275;GO:0007399;GO:0007417;GO:0007420;GO:0007423;GO:0008057;GO:0008064;GO:0008104;GO:0008150;GO:0009605;GO:0009653;GO:0009887;GO:0009888;GO:0009987;GO:0010639;GO:0015672;GO:0016043;GO:0016050;GO:…	GO:0005575;GO:0005622;GO:0005623;GO:0005737;GO:0005856;GO:0005886;GO:0005911;GO:0005912;GO:0005913;GO:0005923;GO:0005938;GO:0009898;GO:0009925;GO:0015629;GO:0016020;GO:0016323;GO:0016324;GO:0030054;GO:0030863;GO:0030864;GO:0036477;GO:0043025;GO:0043226;GO:0043228;GO:0043229;GO:0043232;GO:0043296;GO:0044297;GO:0044422;GO:0044424;GO:0044425;GO:0044430;GO:0044444;GO:0044446;GO:0044448;GO:0044459;GO:…	actin filament binding|actin filament binding|actin filament binding
LOC408903	uncharacterized LOC408903	73.7109	89.4172	84.1787	82.4356	31.5367	24.5357	33.4944	29.8556	22.1709	19.6491	13.9517	18.5906	2.76115	4.43426	NA	NA	NA	NA	NA	NA
LOC408925	protein arginine N-methyltransferase 7	11.6798	14.6331	12.9319	13.0816	4.27555	4.45798	5.68213	4.80522	3.278	3.18804	1.27789	2.58131	2.72237	5.06781	K11438 PRMT7; type III protein arginine methyltransferase [EC:2.1.1.321]	NA	GO:0003674;GO:0003824;GO:0005488;GO:0005515;GO:0008168;GO:0008170;GO:0008276;GO:0008469;GO:0008757;GO:0016273;GO:0016274;GO:0016277;GO:0016740;GO:0016741;GO:0035241;GO:0035242;GO:0035243;GO:0042054;GO:0042393;GO:0043021;GO:0044020;GO:0044877;GO:0140096;	GO:0000003;GO:0000375;GO:0000377;GO:0000387;GO:0000398;GO:0006139;GO:0006259;GO:0006304;GO:0006305;GO:0006306;GO:0006325;GO:0006349;GO:0006355;GO:0006396;GO:0006397;GO:0006464;GO:0006479;GO:0006725;GO:0006807;GO:0006996;GO:0007276;GO:0008150;GO:0008152;GO:0008213;GO:0008380;GO:0009889;GO:0009987;GO:0010467;GO:0010468;GO:0010556;GO:0016043;GO:0016070;GO:0016071;GO:0016569;GO:0016570;GO:0016571;GO:…	GO:0001650;GO:0005575;GO:0005622;GO:0005623;GO:0005634;GO:0005654;GO:0005730;GO:0005737;GO:0005829;GO:0031974;GO:0031981;GO:0043226;GO:0043227;GO:0043228;GO:0043229;GO:0043231;GO:0043232;GO:0043233;GO:0044422;GO:0044424;GO:0044428;GO:0044444;GO:0044446;GO:0044452;GO:0044464;GO:0070013;	Arginine methyltransferase that can both catalyze the formation of omega-N monomethylarginine (MMA) and symmetrical dimethylarginine (sDMA)|Arginine methyltransferase that can both catalyze the formation of omega-N monomethylarginine (MMA) and symmetrical dimethylarginine (sDMA)|Arginine methyltransferase that can both catalyze the formation of omega-N monomethylarginine (MMA) and symmetrical dim…
LOC408936	RNA-binding protein squid	154.945	182.543	168.678	168.722	64.6694	55.5804	63.0245	61.0914	26.5282	24.7458	14.4243	21.8994	2.76179	7.7044	K03102 SQD; squid|K14411 MSI; RNA-binding protein Musashi	ko03015:mRNA surveillance pathway|ko04320:Dorso-ventral axis formation	GO:0003674;GO:0003676;GO:0003723;GO:0003729;GO:0003730;GO:0005488;GO:0097159;GO:1901363;	GO:0000003;GO:0000184;GO:0000226;GO:0000375;GO:0000377;GO:0000398;GO:0000578;GO:0000956;GO:0001667;GO:0002009;GO:0002064;GO:0002065;GO:0002066;GO:0003002;GO:0003006;GO:0006139;GO:0006396;GO:0006397;GO:0006401;GO:0006402;GO:0006403;GO:0006405;GO:0006406;GO:0006417;GO:0006611;GO:0006725;GO:0006807;GO:0006810;GO:0006886;GO:0006913;GO:0006928;GO:0006996;GO:0007010;GO:0007017;GO:0007028;GO:0007163;GO:…	GO:0000785;GO:0005575;GO:0005622;GO:0005623;GO:0005634;GO:0005654;GO:0005694;GO:0005700;GO:0005703;GO:0005737;GO:0016604;GO:0016607;GO:0031974;GO:0031981;GO:0035062;GO:0043226;GO:0043227;GO:0043228;GO:0043229;GO:0043231;GO:0043232;GO:0043233;GO:0044422;GO:0044424;GO:0044427;GO:0044428;GO:0044446;GO:0044451;GO:0044464;GO:0070013;GO:0098687;	RNA recognition motif|RNA recognition motif|RNA recognition motif|RNA recognition motif|RNA recognition motif|RNA recognition motif|RNA recognition motif|RNA recognition motif
LOC408951	14-3-3 protein epsilon	153.36	186.725	148.503	162.863	56.5157	40.0471	46.7734	47.7787	17.2013	16.2449	10.145	14.5304	3.40869	11.2084	K06630 YWHAE; 14-3-3 protein epsilon	ko04011:MAPK signaling pathway - yeast|ko04110:Cell cycle|ko04114:Oocyte meiosis|ko04151:PI3K-Akt signaling pathway|ko04390:Hippo signaling pathway|ko04391:Hippo signaling pathway - fly|ko04722:Neurotrophin signaling pathway|ko05169:Epstein-Barr virus infection|ko05203:Viral carcinogenesis	GO:0003674;GO:0004857;GO:0004860;GO:0005085;GO:0005088;GO:0005246;GO:0005488;GO:0005515;GO:0008426;GO:0015459;GO:0016247;GO:0017016;GO:0017112;GO:0017137;GO:0019207;GO:0019210;GO:0019887;GO:0019899;GO:0019904;GO:0030234;GO:0030291;GO:0031267;GO:0031625;GO:0042802;GO:0042826;GO:0044325;GO:0044389;GO:0044877;GO:0045309;GO:0046982;GO:0046983;GO:0050815;GO:0051020;GO:0051219;GO:0097110;GO:0098772;GO:…	GO:0000003;GO:0000075;GO:0000077;GO:0000086;GO:0000165;GO:0000226;GO:0000278;GO:0000902;GO:0000904;GO:0001508;GO:0001709;GO:0001764;GO:0001932;GO:0001933;GO:0002027;GO:0003002;GO:0003006;GO:0003062;GO:0003064;GO:0006464;GO:0006468;GO:0006469;GO:0006605;GO:0006793;GO:0006796;GO:0006807;GO:0006810;GO:0006811;GO:0006839;GO:0006873;GO:0006874;GO:0006875;GO:0006886;GO:0006928;GO:0006935;GO:0006950;GO:…	GO:0005575;GO:0005576;GO:0005622;GO:0005623;GO:0005634;GO:0005694;GO:0005737;GO:0005829;GO:0005856;GO:0005871;GO:0005875;GO:0015630;GO:0030424;GO:0030426;GO:0030427;GO:0032991;GO:0033267;GO:0042995;GO:0043005;GO:0043226;GO:0043227;GO:0043228;GO:0043229;GO:0043231;GO:0043232;GO:0044421;GO:0044422;GO:0044424;GO:0044430;GO:0044444;GO:0044446;GO:0044463;GO:0044464;GO:0045171;GO:0045172;GO:0090723;GO:…	14-3-3 homologues
LOC408958	nucleolar protein 4-like	56.0365	60.9928	68.9368	61.9887	20.7046	17.1416	25.7193	21.1885	14.8445	15.4364	7.68141	12.6541	2.92559	4.8987	NA	NA	GO:0003674;GO:0003676;GO:0003723;GO:0005488;GO:0097159;GO:1901363;	NA	GO:0005575;GO:0005622;GO:0005623;GO:0005634;GO:0005654;GO:0005730;GO:0005737;GO:0005829;GO:0031974;GO:0031981;GO:0043226;GO:0043227;GO:0043228;GO:0043229;GO:0043231;GO:0043232;GO:0043233;GO:0044422;GO:0044424;GO:0044428;GO:0044444;GO:0044446;GO:0044464;GO:0070013;	Nucleolar protein|Nucleolar protein|Nucleolar protein
LOC408966	dnaJ homolog subfamily B member 6	108.207	104.692	103.911	105.603	37.1294	38.0658	40.0361	38.4104	31.4309	34.6259	18.8521	28.3029	2.74934	3.73117	K09508 DNAJB2; DnaJ homolog subfamily B member 2|K09509 DNAJB3; DnaJ homolog subfamily B member 3|K09512 DNAJB6; DnaJ homolog subfamily B member 6	ko04141:Protein processing in endoplasmic reticulum	GO:0001671;GO:0003674;GO:0003676;GO:0003677;GO:0005488;GO:0005515;GO:0008047;GO:0030234;GO:0031072;GO:0042802;GO:0044183;GO:0051082;GO:0051087;GO:0060589;GO:0060590;GO:0097159;GO:0098772;GO:1901363;	GO:0000003;GO:0001701;GO:0001890;GO:0001892;GO:0003006;GO:0006355;GO:0006457;GO:0006996;GO:0007010;GO:0007155;GO:0007275;GO:0008104;GO:0008150;GO:0009653;GO:0009790;GO:0009792;GO:0009889;GO:0009890;GO:0009892;GO:0009987;GO:0010466;GO:0010468;GO:0010556;GO:0010558;GO:0010605;GO:0010629;GO:0010941;GO:0010951;GO:0016043;GO:0019219;GO:0019222;GO:0022414;GO:0022610;GO:0030029;GO:0030036;GO:0030154;GO:…	GO:0005575;GO:0005622;GO:0005623;GO:0005634;GO:0005654;GO:0005737;GO:0005813;GO:0005815;GO:0005829;GO:0005856;GO:0015630;GO:0030016;GO:0030017;GO:0030018;GO:0031674;GO:0031974;GO:0031981;GO:0043226;GO:0043227;GO:0043228;GO:0043229;GO:0043231;GO:0043232;GO:0043233;GO:0043292;GO:0044422;GO:0044424;GO:0044428;GO:0044430;GO:0044444;GO:0044446;GO:0044449;GO:0044464;GO:0048471;GO:0070013;GO:0099080;GO:…	dnaJ homolog subfamily B member|dnaJ homolog subfamily B member|dnaJ homolog subfamily B member|dnaJ homolog subfamily B member|dnaJ homolog subfamily B member|dnaJ homolog subfamily B member|dnaJ homolog subfamily B member
LOC408985	pteropsin	10.5836	10.0522	10.9283	10.5214	1.89437	3.72944	1.51849	2.38077	0.253657	0.287522	0.391244	0.310808	4.41933	33.8517	K04255 OPN4, Rh2_7; r-opsin|K04256 OPN3; c-opsin	NA	NA	NA	NA	Serpentine type 7TM GPCR chemoreceptor Srv|Serpentine type 7TM GPCR chemoreceptor Srv|Serpentine type 7TM GPCR chemoreceptor Srv
LOC408990	neuralized-like protein 2	28.8454	28.5211	28.182	28.5162	10.5258	12.0327	12.5391	11.6992	5.91223	6.86276	3.44658	5.40719	2.43744	5.27375	K16782 NEURL2; neuralized-like protein 2	NA	NA	GO:0006464;GO:0006807;GO:0006996;GO:0007010;GO:0008150;GO:0008152;GO:0009653;GO:0009987;GO:0010927;GO:0016043;GO:0019538;GO:0022607;GO:0030029;GO:0030036;GO:0030154;GO:0030239;GO:0031032;GO:0032502;GO:0032989;GO:0036211;GO:0042692;GO:0043170;GO:0043412;GO:0043687;GO:0044085;GO:0044237;GO:0044238;GO:0044260;GO:0044267;GO:0045214;GO:0048468;GO:0048646;GO:0048856;GO:0048869;GO:0051146;GO:0055001;GO:…	GO:0000151;GO:0000153;GO:0005575;GO:0005622;GO:0005623;GO:0005737;GO:0005829;GO:0005912;GO:0005924;GO:0005927;GO:0030054;GO:0030055;GO:0030891;GO:0032991;GO:0044424;GO:0044444;GO:0044464;GO:0070161;GO:1902494;GO:1990234;	SOCS_box
LOC409015	probable elongation factor 1-delta	35.3119	34.1575	34.092	34.5205	13.4989	14.5697	13.4359	13.8348	9.00357	10.2958	6.04745	8.44893	2.49518	4.08578	K15410 EEF1D; elongation factor 1-delta	ko05168:Herpes simplex virus 1 infection	GO:0003674;GO:0003676;GO:0003677;GO:0003723;GO:0003746;GO:0005488;GO:0005515;GO:0008134;GO:0008135;GO:0031072;GO:0033613;GO:0097159;GO:1901363;	GO:0006139;GO:0006351;GO:0006412;GO:0006414;GO:0006518;GO:0006725;GO:0006807;GO:0008150;GO:0008152;GO:0009058;GO:0009059;GO:0009299;GO:0009314;GO:0009628;GO:0009987;GO:0010212;GO:0010467;GO:0010941;GO:0016070;GO:0016071;GO:0018130;GO:0019438;GO:0019538;GO:0032774;GO:0034641;GO:0034645;GO:0034654;GO:0043043;GO:0043170;GO:0043603;GO:0043604;GO:0044237;GO:0044238;GO:0044249;GO:0044260;GO:0044267;GO:…	GO:0001650;GO:0005575;GO:0005622;GO:0005623;GO:0005634;GO:0005730;GO:0005737;GO:0005829;GO:0005853;GO:0031974;GO:0031981;GO:0032991;GO:0043226;GO:0043227;GO:0043228;GO:0043229;GO:0043231;GO:0043232;GO:0043233;GO:0044422;GO:0044424;GO:0044428;GO:0044444;GO:0044446;GO:0044452;GO:0044464;GO:0070013;	EF-1 guanine nucleotide exchange domain|EF-1 guanine nucleotide exchange domain|EF-1 guanine nucleotide exchange domain|EF-1 guanine nucleotide exchange domain|EF-1 guanine nucleotide exchange domain|EF-1 guanine nucleotide exchange domain
LOC409020	inaD-like protein	39.5435	36.7995	45.1173	40.4868	12.6304	11.8594	14.0672	12.8523	7.46303	9.08134	6.75117	7.76518	3.15015	5.21389	K06095 MPDZ, MUPP1, Patj; multiple PDZ domain protein|K13804 INAD; inactivation no afterpotential D protein	ko04391:Hippo signaling pathway - fly|ko04530:Tight junction|ko04745:Phototransduction - fly	GO:0003674;GO:0005198;GO:0005488;GO:0005515;GO:0005516;GO:0008092;GO:0009881;GO:0017022;GO:0030159;GO:0031473;GO:0032947;GO:0038023;GO:0060089;	GO:0003008;GO:0007154;GO:0007165;GO:0007600;GO:0007602;GO:0007605;GO:0008104;GO:0008150;GO:0008277;GO:0009314;GO:0009416;GO:0009581;GO:0009582;GO:0009583;GO:0009605;GO:0009628;GO:0009966;GO:0009987;GO:0010646;GO:0016059;GO:0022400;GO:0023051;GO:0023052;GO:0032101;GO:0032501;GO:0033036;GO:0048583;GO:0050789;GO:0050794;GO:0050877;GO:0050896;GO:0050906;GO:0050953;GO:0050954;GO:0050962;GO:0051179;GO:…	GO:0005575;GO:0005623;GO:0005886;GO:0016020;GO:0016027;GO:0016028;GO:0019897;GO:0019898;GO:0032991;GO:0042995;GO:0044425;GO:0044459;GO:0044463;GO:0044464;GO:0071944;GO:0098796;GO:0098797;GO:0120025;GO:0120038;	Domain present in PSD-95, Dlg, and ZO-1/2.
LOC409050	segment polarity protein dishevelled homolog DVL-3	39.9069	38.8088	37.8867	38.8675	17.3651	16.4366	17.3374	17.0464	8.28181	9.69784	4.66247	7.54737	2.2801	5.1498	K02353 DVL; segment polarity protein dishevelled	ko04150:mTOR signaling pathway|ko04310:Wnt signaling pathway|ko04330:Notch signaling pathway|ko04390:Hippo signaling pathway|ko04550:Signaling pathways regulating pluripotency of stem cells|ko04916:Melanogenesis|ko04934:Cushing syndrome|ko05165:Human papillomavirus infection|ko05166:Human T-cell leukemia virus 1 infection|ko05200:Pathways in cancer|ko05217:Basal cell carcinoma|ko05224:Breast canc…	GO:0001664;GO:0002020;GO:0003674;GO:0005102;GO:0005109;GO:0005112;GO:0005198;GO:0005488;GO:0005515;GO:0005543;GO:0008013;GO:0008289;GO:0017016;GO:0017048;GO:0019899;GO:0019900;GO:0019901;GO:0019904;GO:0030159;GO:0030674;GO:0030971;GO:0031267;GO:0032947;GO:0035591;GO:0042802;GO:0043167;GO:0043168;GO:0043394;GO:0043621;GO:0045545;GO:0046875;GO:0046982;GO:0046983;GO:0048365;GO:0051020;GO:0060090;GO:…	GO:0000003;GO:0000132;GO:0000226;GO:0000278;GO:0000902;GO:0000904;GO:0001505;GO:0001558;GO:0001654;GO:0001667;GO:0001700;GO:0001702;GO:0001704;GO:0001706;GO:0001708;GO:0001711;GO:0001714;GO:0001736;GO:0001737;GO:0001738;GO:0001745;GO:0001838;GO:0001839;GO:0001840;GO:0001841;GO:0001843;GO:0001932;GO:0001933;GO:0001934;GO:0001941;GO:0001964;GO:0002009;GO:0002011;GO:0002064;GO:0002065;GO:0002066;GO:…	GO:0000228;GO:0000785;GO:0000790;GO:0005575;GO:0005622;GO:0005623;GO:0005634;GO:0005654;GO:0005694;GO:0005737;GO:0005829;GO:0005856;GO:0005886;GO:0005929;GO:0005938;GO:0009986;GO:0014069;GO:0015630;GO:0016020;GO:0016234;GO:0016235;GO:0016328;GO:0016604;GO:0030135;GO:0030136;GO:0030139;GO:0030424;GO:0030425;GO:0030426;GO:0030427;GO:0031410;GO:0031974;GO:0031981;GO:0031982;GO:0032279;GO:0032991;GO:…	Dishevelled specific domain|Dishevelled specific domain
LOC409056	sodium-dependent phosphate transporter 2	13.1219	14.0733	11.933	13.0427	3.11303	2.42125	1.63602	2.3901	0.772294	0.922471	0.29833	0.664365	5.45697	19.6318	K14640 SLC20A, PIT; solute carrier family 20 (sodium-dependent phosphate transporter)	NA	GO:0003674;GO:0005215;GO:0005315;GO:0005316;GO:0005436;GO:0008324;GO:0008509;GO:0015075;GO:0015077;GO:0015081;GO:0015103;GO:0015114;GO:0015291;GO:0015293;GO:0015294;GO:0015318;GO:0015319;GO:0015321;GO:0015370;GO:0022804;GO:0022857;GO:0022890;GO:0038023;GO:0046873;GO:0060089;	GO:0006793;GO:0006796;GO:0006810;GO:0006811;GO:0006812;GO:0006814;GO:0006817;GO:0006820;GO:0007154;GO:0007165;GO:0007275;GO:0008150;GO:0008152;GO:0009888;GO:0009987;GO:0015672;GO:0015698;GO:0023052;GO:0030001;GO:0031214;GO:0032501;GO:0032502;GO:0034220;GO:0035435;GO:0035725;GO:0044237;GO:0044341;GO:0048513;GO:0048731;GO:0048856;GO:0050789;GO:0050794;GO:0050896;GO:0051179;GO:0051234;GO:0051716;GO:…	GO:0005575;GO:0005623;GO:0005886;GO:0005887;GO:0016020;GO:0016021;GO:0031224;GO:0031226;GO:0044425;GO:0044459;GO:0044464;GO:0071944;	Sodium-phosphate symporter which plays a fundamental housekeeping role in phosphate transport
LOC409057	uncharacterized LOC409057	49.0963	45.6618	46.8873	47.2151	15.4714	16.3881	16.6704	16.1766	10.6176	13.6458	4.92299	9.7288	2.91872	4.85313	NA	NA	NA	NA	NA	A-kinase anchor protein 2 C-terminus|A-kinase anchor protein 2 C-terminus|A-kinase anchor protein 2 C-terminus|A-kinase anchor protein 2 C-terminus|A-kinase anchor protein 2 C-terminus
LOC409062	COP9 signalosome complex subunit 2	14.8561	16.4216	16.3021	15.8599	6.06798	5.6246	6.88101	6.1912	4.56142	3.80867	1.86572	3.41194	2.56169	4.64837	K12176 COPS2, CSN2, TRIP15; COP9 signalosome complex subunit 2	NA	GO:0003674;GO:0003712;GO:0003714;GO:0005102;GO:0005488;GO:0005515;GO:0008134;GO:0016922;GO:0035257;GO:0042802;GO:0042803;GO:0046983;GO:0051427;GO:0140110;	GO:0000003;GO:0000122;GO:0000338;GO:0000715;GO:0002009;GO:0003006;GO:0006139;GO:0006259;GO:0006281;GO:0006283;GO:0006289;GO:0006351;GO:0006355;GO:0006357;GO:0006366;GO:0006464;GO:0006508;GO:0006725;GO:0006807;GO:0006950;GO:0006974;GO:0006996;GO:0007154;GO:0007165;GO:0007275;GO:0007276;GO:0007281;GO:0007282;GO:0007283;GO:0007292;GO:0007293;GO:0007399;GO:0007517;GO:0007519;GO:0008150;GO:0008152;GO:…	GO:0005575;GO:0005622;GO:0005623;GO:0005634;GO:0005654;GO:0005667;GO:0005737;GO:0005829;GO:0008180;GO:0008230;GO:0008231;GO:0031974;GO:0031981;GO:0032991;GO:0043226;GO:0043227;GO:0043229;GO:0043231;GO:0043233;GO:0043235;GO:0044422;GO:0044424;GO:0044428;GO:0044444;GO:0044446;GO:0044464;GO:0044798;GO:0070013;GO:0090575;	PCI/PINT associated module
LOC409065	TAR DNA-binding protein 43	50.6112	49.6862	47.3892	49.2289	21.8722	20.2448	22.2388	21.4519	9.04504	9.95062	6.27649	8.42405	2.29485	5.84385	NA	NA	GO:0000981;GO:0001205;GO:0001228;GO:0003674;GO:0003676;GO:0003677;GO:0003690;GO:0003697;GO:0003700;GO:0003705;GO:0003723;GO:0003729;GO:0003730;GO:0005488;GO:0005515;GO:0042802;GO:0097159;GO:0140110;GO:1901363;GO:1990605;	GO:0001932;GO:0001933;GO:0006139;GO:0006351;GO:0006355;GO:0006357;GO:0006366;GO:0006396;GO:0006725;GO:0006807;GO:0006996;GO:0006997;GO:0006998;GO:0007154;GO:0007267;GO:0007268;GO:0007274;GO:0007275;GO:0007399;GO:0007416;GO:0007417;GO:0007528;GO:0007610;GO:0007626;GO:0007628;GO:0008150;GO:0008152;GO:0008344;GO:0008345;GO:0008380;GO:0008582;GO:0009058;GO:0009059;GO:0009889;GO:0009891;GO:0009892;GO:…	GO:0005575;GO:0005622;GO:0005623;GO:0005634;GO:0005654;GO:0005737;GO:0030016;GO:0030017;GO:0031672;GO:0031673;GO:0031974;GO:0031981;GO:0043226;GO:0043227;GO:0043228;GO:0043229;GO:0043231;GO:0043232;GO:0043233;GO:0043292;GO:0044422;GO:0044424;GO:0044428;GO:0044444;GO:0044446;GO:0044449;GO:0044464;GO:0048471;GO:0070013;GO:0099080;GO:0099081;GO:0099512;	RNA recognition motif|RNA recognition motif|RNA recognition motif|RNA recognition motif
LOC409068	annexin B11	89.709	74.2051	86.4761	83.4634	29.4344	33.705	36.8148	33.3181	34.6943	30.4779	19.2774	28.1499	2.50505	2.96496	K17095 ANXA7_11; annexin A7/11	NA	GO:0001786;GO:0003674;GO:0003779;GO:0005488;GO:0005515;GO:0005539;GO:0005543;GO:0005544;GO:0005545;GO:0008092;GO:0008201;GO:0008289;GO:0008429;GO:0035091;GO:0043167;GO:0043168;GO:0043394;GO:0043395;GO:0072341;GO:0097367;GO:1901681;	GO:0006139;GO:0006351;GO:0006355;GO:0006357;GO:0006725;GO:0006807;GO:0008150;GO:0008152;GO:0009058;GO:0009059;GO:0009889;GO:0009987;GO:0010467;GO:0010468;GO:0010556;GO:0016070;GO:0018130;GO:0019219;GO:0019222;GO:0019438;GO:0031323;GO:0031326;GO:0032774;GO:0034641;GO:0034645;GO:0034654;GO:0043170;GO:0044237;GO:0044238;GO:0044249;GO:0044260;GO:0044271;GO:0046483;GO:0050789;GO:0050794;GO:0051171;GO:…	NA	Annexin repeats|Annexin repeats|Annexin repeats|Annexin repeats|Annexin repeats|Annexin repeats|Annexin repeats
LOC409075	mesoderm induction early response protein 1	42.5458	51.6752	42.5357	45.5856	11.1798	8.32285	9.01187	9.50485	4.06258	4.37094	1.81774	3.41709	4.79603	13.3405	NA	NA	GO:0000981;GO:0003674;GO:0003700;GO:0003824;GO:0004407;GO:0005488;GO:0005515;GO:0016787;GO:0016810;GO:0016811;GO:0019213;GO:0019899;GO:0033558;GO:0042826;GO:0140096;GO:0140110;	GO:0006325;GO:0006355;GO:0006357;GO:0006464;GO:0006476;GO:0006807;GO:0006996;GO:0008150;GO:0008152;GO:0009889;GO:0009987;GO:0010468;GO:0010556;GO:0010638;GO:0016043;GO:0016569;GO:0016570;GO:0016575;GO:0019219;GO:0019222;GO:0019538;GO:0031323;GO:0031326;GO:0031935;GO:0031937;GO:0033043;GO:0033044;GO:0035601;GO:0036211;GO:0043170;GO:0043412;GO:0044237;GO:0044238;GO:0044260;GO:0044267;GO:0048518;GO:…	GO:0005575;GO:0005622;GO:0005623;GO:0005634;GO:0005654;GO:0005737;GO:0017053;GO:0031974;GO:0031981;GO:0032991;GO:0043226;GO:0043227;GO:0043229;GO:0043231;GO:0043233;GO:0044422;GO:0044424;GO:0044428;GO:0044446;GO:0044464;GO:0070013;	ELM2|ELM2|ELM2|ELM2|ELM2|ELM2|ELM2
LOC409086	caprin homolog	278.004	356.094	298.647	310.915	118.312	99.724	119.88	112.638	46.2292	53.3526	25.8494	41.8104	2.76029	7.4363	K18743 CAPRIN1, GPIAP1; caprin-1	NA	GO:0003674;GO:0003676;GO:0003723;GO:0005488;GO:0097159;GO:1901363;	GO:0006417;GO:0007275;GO:0007346;GO:0007349;GO:0007399;GO:0008150;GO:0009653;GO:0009794;GO:0009889;GO:0009890;GO:0009892;GO:0009987;GO:0010468;GO:0010556;GO:0010558;GO:0010605;GO:0010608;GO:0010629;GO:0010720;GO:0010769;GO:0010770;GO:0010975;GO:0010976;GO:0017148;GO:0019222;GO:0022008;GO:0022603;GO:0022604;GO:0030154;GO:0031323;GO:0031324;GO:0031326;GO:0031327;GO:0031344;GO:0031346;GO:0032268;GO:…	GO:0000932;GO:0005575;GO:0005622;GO:0005623;GO:0005737;GO:0005829;GO:0010494;GO:0030425;GO:0032991;GO:0035770;GO:0036464;GO:0036477;GO:0042995;GO:0043005;GO:0043226;GO:0043228;GO:0043229;GO:0043232;GO:0044424;GO:0044444;GO:0044463;GO:0044464;GO:0097447;GO:0097458;GO:0120025;GO:0120038;GO:1990904;	positive regulation of dendritic spine morphogenesis
LOC409092	enhancer of mRNA-decapping protein 3	12.6003	13.2522	12.5179	12.7901	4.12959	3.87607	4.17232	4.05933	1.46915	1.71272	0.726137	1.30267	3.1508	9.81839	K12615 EDC3; enhancer of mRNA-decapping protein 3	ko03018:RNA degradation	GO:0003674;GO:0003676;GO:0003723;GO:0003729;GO:0003824;GO:0004518;GO:0004519;GO:0004521;GO:0004540;GO:0005488;GO:0005515;GO:0016787;GO:0016788;GO:0016891;GO:0016893;GO:0042802;GO:0097159;GO:0140098;GO:1901363;GO:1990174;	GO:0000288;GO:0000291;GO:0000956;GO:0006139;GO:0006401;GO:0006402;GO:0006725;GO:0006807;GO:0006996;GO:0008150;GO:0008152;GO:0009056;GO:0009057;GO:0009892;GO:0009987;GO:0010468;GO:0010605;GO:0010629;GO:0016043;GO:0016070;GO:0016071;GO:0019222;GO:0019439;GO:0022607;GO:0022613;GO:0022618;GO:0031086;GO:0031087;GO:0033962;GO:0034622;GO:0034641;GO:0034655;GO:0043170;GO:0043928;GO:0043933;GO:0044085;GO:…	GO:0000932;GO:0005575;GO:0005622;GO:0005623;GO:0005737;GO:0005829;GO:0032991;GO:0035770;GO:0036464;GO:0043226;GO:0043228;GO:0043229;GO:0043232;GO:0044424;GO:0044444;GO:0044464;GO:1990904;	Scd6-like Sm domain|Scd6-like Sm domain|Scd6-like Sm domain
LOC409095	LIM domain-containing protein A	17.3005	12.2769	18.4927	16.0234	0.579419	0.669251	0.837809	0.695493	0.349695	0.474808	0.277078	0.367194	23.0389	43.6374	K09373 LHX2_9; LIM homeobox protein 2/9	NA	GO:0000976;GO:0000977;GO:0000978;GO:0000981;GO:0000982;GO:0000987;GO:0001012;GO:0001067;GO:0001077;GO:0001228;GO:0003674;GO:0003676;GO:0003677;GO:0003682;GO:0003690;GO:0003700;GO:0003712;GO:0003714;GO:0005488;GO:0043565;GO:0044212;GO:0097159;GO:0140110;GO:1901363;GO:1990837;	GO:0000003;GO:0000902;GO:0000904;GO:0001558;GO:0001654;GO:0001708;GO:0001838;GO:0001841;GO:0001843;GO:0001942;GO:0002009;GO:0002119;GO:0002164;GO:0002165;GO:0003002;GO:0003006;GO:0003008;GO:0006139;GO:0006351;GO:0006355;GO:0006357;GO:0006366;GO:0006725;GO:0006807;GO:0006928;GO:0006935;GO:0007163;GO:0007275;GO:0007389;GO:0007399;GO:0007409;GO:0007411;GO:0007417;GO:0007420;GO:0007423;GO:0007444;GO:…	GO:0005575;GO:0005622;GO:0005623;GO:0005634;GO:0005654;GO:0031974;GO:0031981;GO:0043226;GO:0043227;GO:0043229;GO:0043231;GO:0043233;GO:0044422;GO:0044424;GO:0044428;GO:0044446;GO:0044464;GO:0070013;	Zinc-binding domain present in Lin-11, Isl-1, Mec-3.|Zinc-binding domain present in Lin-11, Isl-1, Mec-3.
LOC409110	programmed cell death protein 2-like	51.6416	53.441	49.5473	51.5433	21.2931	20.1427	17.7098	19.7152	10.1977	12.9784	5.53054	9.56891	2.61439	5.38654	K14801 TSR4; pre-rRNA-processing protein TSR4	NA	NA	NA	NA	Programmed cell death protein 2, C-terminal putative domain
LOC409113	guanine nucleotide-binding protein subunit beta-5	16.9412	15.7208	14.2392	15.6337	5.3201	4.85823	5.51631	5.23155	3.97029	5.09063	2.70616	3.92236	2.98836	3.98579	K04539 GNB5; guanine nucleotide-binding protein subunit beta-5	ko04014:Ras signaling pathway|ko04062:Chemokine signaling pathway|ko04151:PI3K-Akt signaling pathway|ko04371:Apelin signaling pathway|ko04713:Circadian entrainment|ko04723:Retrograde endocannabinoid signaling|ko04724:Glutamatergic synapse|ko04725:Cholinergic synapse|ko04726:Serotonergic synapse|ko04727:GABAergic synapse|ko04728:Dopaminergic synapse|ko04926:Relaxin signaling pathway|ko05032:Morphi…	GO:0003674;GO:0003824;GO:0003924;GO:0005096;GO:0005488;GO:0005515;GO:0008047;GO:0016462;GO:0016787;GO:0016817;GO:0016818;GO:0017111;GO:0030234;GO:0030695;GO:0031682;GO:0032794;GO:0051087;GO:0060589;GO:0098772;	GO:0003008;GO:0003013;GO:0003015;GO:0006457;GO:0007154;GO:0007165;GO:0007186;GO:0007212;GO:0007213;GO:0007610;GO:0007626;GO:0007631;GO:0007632;GO:0007634;GO:0008015;GO:0008150;GO:0008277;GO:0009314;GO:0009416;GO:0009605;GO:0009628;GO:0009719;GO:0009725;GO:0009892;GO:0009966;GO:0009987;GO:0009991;GO:0010033;GO:0010468;GO:0010605;GO:0010629;GO:0010646;GO:0010959;GO:0019222;GO:0022898;GO:0023051;GO:…	GO:0001750;GO:0001917;GO:0005575;GO:0005622;GO:0005623;GO:0005634;GO:0005737;GO:0005829;GO:0005834;GO:0005886;GO:0005929;GO:0009898;GO:0016020;GO:0019897;GO:0019898;GO:0031234;GO:0032991;GO:0036477;GO:0042995;GO:0043005;GO:0043025;GO:0043209;GO:0043226;GO:0043227;GO:0043229;GO:0043231;GO:0044297;GO:0044422;GO:0044424;GO:0044425;GO:0044441;GO:0044444;GO:0044459;GO:0044463;GO:0044464;GO:0071944;GO:…	WD domain, G-beta repeat|WD domain, G-beta repeat
LOC409125	mitogen-activated protein kinase kinase kinase 4	25.1308	69.4599	36.5087	43.6998	9.94272	7.10015	7.6804	8.24109	1.97503	1.80291	0.980841	1.58626	5.30267	27.5489	K04428 MAP3K4, MEKK4; mitogen-activated protein kinase kinase kinase 4 [EC:2.7.11.25]	ko04010:MAPK signaling pathway|ko04013:MAPK signaling pathway - fly|ko04624:Toll and Imd signaling pathway|ko04912:GnRH signaling pathway	GO:0003674;GO:0003824;GO:0004672;GO:0004674;GO:0004709;GO:0005488;GO:0005515;GO:0016301;GO:0016740;GO:0016772;GO:0016773;GO:0019899;GO:0019900;GO:0019901;GO:0031434;GO:0140096;	GO:0000003;GO:0000165;GO:0000186;GO:0001672;GO:0001890;GO:0001932;GO:0001934;GO:0002251;GO:0002376;GO:0002385;GO:0003002;GO:0003006;GO:0006464;GO:0006468;GO:0006793;GO:0006796;GO:0006807;GO:0006810;GO:0006897;GO:0006909;GO:0006911;GO:0006915;GO:0006950;GO:0006955;GO:0006970;GO:0006972;GO:0006979;GO:0007154;GO:0007165;GO:0007275;GO:0007346;GO:0007389;GO:0007530;GO:0007538;GO:0007542;GO:0008150;GO:…	GO:0005575;GO:0005622;GO:0005623;GO:0005737;GO:0044424;GO:0044464;	It is involved in the biological process described with protein phosphorylation
LOC409127	tyrosine-protein kinase Abl	61.6941	94.5183	64.1208	73.4444	23.0016	21.0721	23.4625	22.5121	3.44404	3.87086	1.92816	3.08102	3.26244	23.8377	K03679 RRP4, EXOSC2; exosome complex component RRP4|K06619 ABL1; abelson tyrosine-protein kinase 1 [EC:2.7.10.2]|K08887 ABL2; abelson tyrosine-protein kinase 2 [EC:2.7.10.2]	ko03018:RNA degradation|ko04012:ErbB signaling pathway|ko04014:Ras signaling pathway|ko04110:Cell cycle|ko04360:Axon guidance|ko04722:Neurotrophin signaling pathway|ko05130:Pathogenic Escherichia coli infection|ko05131:Shigellosis|ko05200:Pathways in cancer|ko05206:MicroRNAs in cancer|ko05220:Chronic myeloid leukemia|ko05416:Viral myocarditis	GO:0000149;GO:0000166;GO:0000287;GO:0001784;GO:0003674;GO:0003676;GO:0003677;GO:0003779;GO:0003785;GO:0003824;GO:0004515;GO:0004672;GO:0004713;GO:0004715;GO:0005080;GO:0005102;GO:0005488;GO:0005515;GO:0005524;GO:0008022;GO:0008092;GO:0008144;GO:0016301;GO:0016740;GO:0016772;GO:0016773;GO:0016779;GO:0017076;GO:0017124;GO:0019899;GO:0019900;GO:0019901;GO:0019904;GO:0019905;GO:0030145;GO:0030554;GO:…	GO:0000003;GO:0000075;GO:0000077;GO:0000278;GO:0000302;GO:0000902;GO:0000904;GO:0001101;GO:0001558;GO:0001654;GO:0001667;GO:0001700;GO:0001703;GO:0001764;GO:0001775;GO:0001776;GO:0001782;GO:0001817;GO:0001819;GO:0001838;GO:0001841;GO:0001843;GO:0001922;GO:0001932;GO:0001933;GO:0001934;GO:0001952;GO:0001954;GO:0002009;GO:0002064;GO:0002065;GO:0002118;GO:0002237;GO:0002252;GO:0002253;GO:0002260;GO:…	GO:0001726;GO:0001891;GO:0005575;GO:0005622;GO:0005623;GO:0005634;GO:0005635;GO:0005654;GO:0005730;GO:0005737;GO:0005739;GO:0005783;GO:0005829;GO:0005856;GO:0005886;GO:0005911;GO:0005912;GO:0005924;GO:0005927;GO:0005938;GO:0009898;GO:0012505;GO:0015629;GO:0016020;GO:0016604;GO:0019897;GO:0019898;GO:0030027;GO:0030054;GO:0030055;GO:0030424;GO:0030425;GO:0030426;GO:0030427;GO:0031090;GO:0031234;GO:…	F-actin binding|F-actin binding|F-actin binding|F-actin binding|F-actin binding|F-actin binding|F-actin binding|F-actin binding
LOC409132	sorting nexin-12	17.4726	18.5351	19.5346	18.5141	7.19587	7.36316	7.28464	7.28122	4.97118	5.20701	3.13593	4.43804	2.54272	4.17168	K17918 SNX3_12; sorting nexin-3/12	ko04144:Endocytosis	GO:0003674;GO:0005488;GO:0005543;GO:0008289;GO:0032266;GO:0035091;GO:0043167;GO:0043168;GO:1901981;	GO:0002791;GO:0002793;GO:0006810;GO:0006996;GO:0007275;GO:0007444;GO:0008150;GO:0009888;GO:0009987;GO:0010646;GO:0010647;GO:0016043;GO:0016050;GO:0016192;GO:0016197;GO:0023051;GO:0023056;GO:0031647;GO:0032456;GO:0032501;GO:0032502;GO:0032879;GO:0032880;GO:0035220;GO:0035295;GO:0046907;GO:0048513;GO:0048518;GO:0048522;GO:0048731;GO:0048856;GO:0050708;GO:0050714;GO:0050789;GO:0050794;GO:0050821;GO:…	GO:0005575;GO:0005622;GO:0005623;GO:0005737;GO:0005768;GO:0005769;GO:0012505;GO:0016020;GO:0019898;GO:0030904;GO:0031410;GO:0031982;GO:0032991;GO:0043226;GO:0043227;GO:0043229;GO:0044424;GO:0044425;GO:0044444;GO:0044464;GO:0097708;GO:0098796;	PX domain
LOC409134	T-complex protein 1 subunit alpha	125.187	130.725	120.438	125.45	31.4945	36.8958	39.0371	35.8091	21.4947	21.4838	11.7114	18.23	3.50329	6.88152	K09493 CCT1, TCP1; T-complex protein 1 subunit alpha	NA	GO:0003674;GO:0005488;GO:0005515;GO:0044183;GO:0051082;	GO:0000003;GO:0002064;GO:0002065;GO:0002066;GO:0003006;GO:0006457;GO:0006458;GO:0007276;GO:0007281;GO:0007292;GO:0008150;GO:0009888;GO:0009987;GO:0019953;GO:0022412;GO:0022414;GO:0030154;GO:0030707;GO:0030855;GO:0032501;GO:0032502;GO:0032504;GO:0044703;GO:0048468;GO:0048477;GO:0048609;GO:0048856;GO:0048869;GO:0051704;GO:0060429;GO:0061077;	GO:0005575;GO:0005622;GO:0005623;GO:0005634;GO:0005737;GO:0005829;GO:0005832;GO:0032991;GO:0043226;GO:0043227;GO:0043229;GO:0043231;GO:0044424;GO:0044444;GO:0044445;GO:0044464;GO:0101031;	T-complex protein 1 subunit
LOC409154	sorting nexin-30	54.7916	57.1804	52.6712	54.881	22.3662	22.5634	24.0948	23.0081	13.8553	21.4388	9.8214	15.0385	2.38529	3.64937	K01265 map; methionyl aminopeptidase [EC:3.4.11.18]|K17921 SNX7_30; sorting nexin-7/30	NA	GO:0003674;GO:0005488;GO:0005543;GO:0008289;GO:0035091;GO:0043167;GO:0043168;	GO:0006810;GO:0006897;GO:0006996;GO:0008150;GO:0009987;GO:0016043;GO:0016050;GO:0016192;GO:0051179;GO:0051234;GO:0071840;GO:0098657;	GO:0005575;GO:0005622;GO:0005623;GO:0005737;GO:0005768;GO:0012505;GO:0016020;GO:0019898;GO:0031410;GO:0031982;GO:0043226;GO:0043227;GO:0043229;GO:0044424;GO:0044425;GO:0044444;GO:0044464;GO:0097708;	Vps5 C terminal like
LOC409158	C-terminal-binding protein	21.082	25.9581	20.5525	22.5309	5.43587	4.00115	5.94757	5.1282	1.78727	1.56885	0.711496	1.35587	4.39353	16.6173	K04496 CTBP; C-terminal binding protein	ko04310:Wnt signaling pathway|ko04330:Notch signaling pathway|ko05200:Pathways in cancer|ko05220:Chronic myeloid leukemia	GO:0000166;GO:0003674;GO:0003682;GO:0003700;GO:0003712;GO:0003713;GO:0003714;GO:0003824;GO:0005102;GO:0005488;GO:0005515;GO:0008022;GO:0008134;GO:0016491;GO:0016614;GO:0016616;GO:0016618;GO:0016740;GO:0016746;GO:0019899;GO:0019900;GO:0019901;GO:0019904;GO:0030165;GO:0030267;GO:0035257;GO:0036094;GO:0042802;GO:0042803;GO:0042974;GO:0044877;GO:0046983;GO:0048037;GO:0050662;GO:0051287;GO:0051427;GO:…	GO:0000122;GO:0001700;GO:0001709;GO:0003002;GO:0006325;GO:0006338;GO:0006355;GO:0006357;GO:0006464;GO:0006468;GO:0006793;GO:0006796;GO:0006807;GO:0006996;GO:0007154;GO:0007165;GO:0007275;GO:0007389;GO:0007423;GO:0007444;GO:0008052;GO:0008150;GO:0008152;GO:0008285;GO:0009653;GO:0009790;GO:0009792;GO:0009887;GO:0009888;GO:0009889;GO:0009890;GO:0009891;GO:0009892;GO:0009893;GO:0009966;GO:0009967;GO:…	GO:0000228;GO:0000785;GO:0000790;GO:0005575;GO:0005622;GO:0005623;GO:0005634;GO:0005654;GO:0005667;GO:0005694;GO:0005737;GO:0005829;GO:0017053;GO:0031010;GO:0031974;GO:0031981;GO:0032991;GO:0043226;GO:0043227;GO:0043228;GO:0043229;GO:0043231;GO:0043232;GO:0043233;GO:0044422;GO:0044424;GO:0044427;GO:0044428;GO:0044444;GO:0044446;GO:0044454;GO:0044456;GO:0044464;GO:0045202;GO:0070013;GO:0070603;GO:…	D-isomer specific 2-hydroxyacid dehydrogenase, catalytic domain|D-isomer specific 2-hydroxyacid dehydrogenase, catalytic domain|D-isomer specific 2-hydroxyacid dehydrogenase, catalytic domain|D-isomer specific 2-hydroxyacid dehydrogenase, catalytic domain|D-isomer specific 2-hydroxyacid dehydrogenase, catalytic domain|D-isomer specific 2-hydroxyacid dehydrogenase, catalytic domain|D-isomer specif…
LOC409168	26S proteasome non-ATPase regulatory subunit 13	55.4242	56.4741	54.4179	55.4387	21.3629	21.99	21.7603	21.7044	11.6732	11.6056	5.17237	9.48374	2.55426	5.84566	K03039 PSMD13, RPN9; 26S proteasome regulatory subunit N9	ko03050:Proteasome|ko05169:Epstein-Barr virus infection	GO:0003674;GO:0003824;GO:0004175;GO:0005198;GO:0005488;GO:0005515;GO:0008233;GO:0016787;GO:0070011;GO:0140096;	GO:0000003;GO:0000280;GO:0001775;GO:0002252;GO:0002263;GO:0002274;GO:0002275;GO:0002283;GO:0002366;GO:0002376;GO:0002443;GO:0002444;GO:0002446;GO:0006464;GO:0006508;GO:0006511;GO:0006807;GO:0006810;GO:0006887;GO:0006955;GO:0006996;GO:0007049;GO:0007127;GO:0008150;GO:0008152;GO:0009056;GO:0009057;GO:0009987;GO:0010498;GO:0016043;GO:0016192;GO:0016579;GO:0019538;GO:0019941;GO:0022402;GO:0022414;GO:…	GO:0000502;GO:0005575;GO:0005576;GO:0005622;GO:0005623;GO:0005634;GO:0005654;GO:0005737;GO:0005829;GO:0005838;GO:0008541;GO:0012505;GO:0022624;GO:0030141;GO:0031410;GO:0031974;GO:0031981;GO:0031982;GO:0031983;GO:0032991;GO:0034774;GO:0043226;GO:0043227;GO:0043229;GO:0043231;GO:0043233;GO:0044422;GO:0044424;GO:0044428;GO:0044433;GO:0044444;GO:0044446;GO:0044464;GO:0060205;GO:0070013;GO:0097708;GO:…	motif in proteasome subunits, Int-6, Nip-1 and TRIP-15
LOC409169	mRNA export factor	31.3019	26.3256	30.6541	29.4272	10.2711	9.41193	11.27	10.3177	11.6918	10.3184	7.28521	9.76514	2.85211	3.01349	K14298 RAE1, GLE2; mRNA export factor	ko03013:Nucleocytoplasmic transport|ko05164:Influenza A	GO:0003674;GO:0003676;GO:0003723;GO:0005488;GO:0005515;GO:0008017;GO:0008092;GO:0015631;GO:0032182;GO:0043130;GO:0097159;GO:1901363;	GO:0000003;GO:0000278;GO:0000280;GO:0000972;GO:0006403;GO:0006405;GO:0006406;GO:0006606;GO:0006611;GO:0006810;GO:0006886;GO:0006913;GO:0006996;GO:0007049;GO:0007127;GO:0007140;GO:0007141;GO:0007276;GO:0007283;GO:0007346;GO:0008104;GO:0008150;GO:0008152;GO:0008582;GO:0009893;GO:0009894;GO:0009987;GO:0010033;GO:0010467;GO:0010468;GO:0010506;GO:0010564;GO:0010604;GO:0010628;GO:0014070;GO:0015031;GO:…	GO:0000922;GO:0001650;GO:0005575;GO:0005622;GO:0005623;GO:0005634;GO:0005635;GO:0005643;GO:0005730;GO:0005737;GO:0005739;GO:0005819;GO:0005856;GO:0005929;GO:0012505;GO:0015630;GO:0016006;GO:0031514;GO:0031967;GO:0031974;GO:0031975;GO:0031981;GO:0032991;GO:0036126;GO:0042995;GO:0043226;GO:0043227;GO:0043228;GO:0043229;GO:0043231;GO:0043232;GO:0043233;GO:0044422;GO:0044424;GO:0044428;GO:0044430;GO:…	WD domain, G-beta repeat
LOC409180	4-hydroxybutyrate coenzyme A transferase-like	407.523	509.047	389.67	435.413	141.849	151.477	170.991	154.772	50.4717	59.9459	21.5942	44.004	2.81325	9.89487	NA	NA	NA	NA	NA	Acetyl-CoA hydrolase/transferase N-terminal domain|Acetyl-CoA hydrolase/transferase N-terminal domain
LOC409191	SUMO-activating enzyme subunit 2	16.3686	16.3318	15.9393	16.2133	4.10067	5.3012	5.40666	4.93617	1.42853	1.94751	0.547693	1.30791	3.28458	12.3963	K10685 UBLE1B, SAE2, UBA2; ubiquitin-like 1-activating enzyme E1 B [EC:6.2.1.45]	ko04120:Ubiquitin mediated proteolysis	GO:0000166;GO:0000287;GO:0003674;GO:0003824;GO:0005488;GO:0005515;GO:0005524;GO:0008047;GO:0008134;GO:0008144;GO:0008641;GO:0016874;GO:0016877;GO:0017076;GO:0019899;GO:0019948;GO:0030234;GO:0030554;GO:0032182;GO:0032183;GO:0032553;GO:0032555;GO:0032559;GO:0033134;GO:0035639;GO:0036094;GO:0043167;GO:0043168;GO:0043169;GO:0044388;GO:0044390;GO:0046872;GO:0046982;GO:0046983;GO:0097159;GO:0097367;GO:…	GO:0002119;GO:0002164;GO:0002376;GO:0002682;GO:0002684;GO:0003002;GO:0006355;GO:0006464;GO:0006807;GO:0006955;GO:0006959;GO:0007275;GO:0007389;GO:0008150;GO:0008152;GO:0009790;GO:0009791;GO:0009792;GO:0009889;GO:0009952;GO:0009966;GO:0009967;GO:0009987;GO:0010468;GO:0010556;GO:0010646;GO:0010647;GO:0016925;GO:0018193;GO:0018205;GO:0019219;GO:0019222;GO:0019538;GO:0023051;GO:0023056;GO:0031323;GO:…	GO:0005575;GO:0005622;GO:0005623;GO:0005634;GO:0005654;GO:0005737;GO:0031510;GO:0031974;GO:0031981;GO:0032991;GO:0043226;GO:0043227;GO:0043229;GO:0043231;GO:0043233;GO:0044422;GO:0044424;GO:0044428;GO:0044446;GO:0044464;GO:0070013;GO:1902494;	Ubiquitin/SUMO-activating enzyme ubiquitin-like domain|Ubiquitin/SUMO-activating enzyme ubiquitin-like domain
LOC409192	probable phospholipid-transporting ATPase VD	47.3231	55.2122	44.3337	48.9563	15.6111	15.1779	17.9345	16.2412	19.8809	21.8739	11.7665	17.8404	3.01434	2.74413	K01530 E7.6.2.1; phospholipid-translocating ATPase [EC:7.6.2.1]	NA	GO:0000166;GO:0000287;GO:0003674;GO:0003824;GO:0004012;GO:0005215;GO:0005319;GO:0005488;GO:0005524;GO:0005548;GO:0008144;GO:0016462;GO:0016787;GO:0016817;GO:0016818;GO:0016887;GO:0017076;GO:0017111;GO:0030554;GO:0032553;GO:0032555;GO:0032559;GO:0035639;GO:0036094;GO:0042623;GO:0043167;GO:0043168;GO:0043169;GO:0043492;GO:0046872;GO:0097159;GO:0097367;GO:1901265;GO:1901363;	GO:0006629;GO:0006810;GO:0006811;GO:0006812;GO:0006820;GO:0006869;GO:0006886;GO:0006950;GO:0006996;GO:0007030;GO:0008104;GO:0008150;GO:0008152;GO:0008202;GO:0008360;GO:0009987;GO:0010256;GO:0010876;GO:0015031;GO:0015711;GO:0015748;GO:0015833;GO:0015914;GO:0016043;GO:0016125;GO:0022603;GO:0022604;GO:0033036;GO:0033554;GO:0034204;GO:0034220;GO:0034613;GO:0034976;GO:0042886;GO:0044238;GO:0045184;GO:…	GO:0005575;GO:0005622;GO:0005623;GO:0005634;GO:0005654;GO:0005737;GO:0005783;GO:0005789;GO:0005886;GO:0012505;GO:0012506;GO:0016020;GO:0016021;GO:0030659;GO:0031090;GO:0031224;GO:0031410;GO:0031974;GO:0031981;GO:0031982;GO:0031984;GO:0042175;GO:0043226;GO:0043227;GO:0043229;GO:0043231;GO:0043233;GO:0044422;GO:0044424;GO:0044425;GO:0044428;GO:0044432;GO:0044433;GO:0044444;GO:0044446;GO:0044464;GO:…	Phospholipid-translocating ATPase N-terminal|Phospholipid-translocating ATPase N-terminal
LOC409197	protein Dr1	32.9614	29.7418	34.0106	32.2379	8.6349	9.47253	10.46	9.52247	7.31695	6.98193	3.64151	5.98013	3.38546	5.39084	K21751 DR1, NC2-beta; down-regulator of transcription 1	NA	GO:0000981;GO:0003674;GO:0003676;GO:0003677;GO:0003700;GO:0003712;GO:0003714;GO:0005488;GO:0005515;GO:0008134;GO:0017025;GO:0097159;GO:0140110;GO:1901363;	GO:0000122;GO:0006139;GO:0006325;GO:0006338;GO:0006351;GO:0006355;GO:0006357;GO:0006366;GO:0006464;GO:0006473;GO:0006475;GO:0006725;GO:0006807;GO:0006996;GO:0008150;GO:0008152;GO:0009058;GO:0009059;GO:0009889;GO:0009890;GO:0009891;GO:0009892;GO:0009893;GO:0009987;GO:0010467;GO:0010468;GO:0010556;GO:0010557;GO:0010558;GO:0010604;GO:0010605;GO:0010628;GO:0010629;GO:0016043;GO:0016070;GO:0016569;GO:…	GO:0000123;GO:0005575;GO:0005622;GO:0005623;GO:0005634;GO:0005654;GO:0005671;GO:0031248;GO:0031974;GO:0031981;GO:0032991;GO:0043226;GO:0043227;GO:0043229;GO:0043231;GO:0043233;GO:0044422;GO:0044424;GO:0044428;GO:0044446;GO:0044451;GO:0044464;GO:0070013;GO:1902493;GO:1902494;GO:1902562;GO:1990234;	Histone-like transcription factor (CBF/NF-Y) and archaeal histone
LOC409202	40S ribosomal protein S9	386.927	344.069	382.282	371.093	139.594	160.975	171.292	157.287	160.125	153.724	134.787	149.545	2.35933	2.48147	K02997 RP-S9e, RPS9; small subunit ribosomal protein S9e	ko03010:Ribosome	GO:0003674;GO:0003676;GO:0003723;GO:0003735;GO:0005198;GO:0005488;GO:0019843;GO:0097159;GO:1901363;	GO:0002181;GO:0006412;GO:0006417;GO:0006450;GO:0006518;GO:0006807;GO:0008150;GO:0008152;GO:0009058;GO:0009059;GO:0009889;GO:0009891;GO:0009893;GO:0009987;GO:0010467;GO:0010468;GO:0010556;GO:0010557;GO:0010604;GO:0010608;GO:0010628;GO:0019222;GO:0019538;GO:0031323;GO:0031325;GO:0031326;GO:0031328;GO:0032268;GO:0032270;GO:0034248;GO:0034250;GO:0034641;GO:0034645;GO:0043043;GO:0043170;GO:0043603;GO:…	GO:0005575;GO:0005622;GO:0005623;GO:0005634;GO:0005730;GO:0005737;GO:0005829;GO:0005840;GO:0015935;GO:0022626;GO:0022627;GO:0031974;GO:0031981;GO:0032991;GO:0043226;GO:0043227;GO:0043228;GO:0043229;GO:0043231;GO:0043232;GO:0043233;GO:0044391;GO:0044422;GO:0044424;GO:0044428;GO:0044444;GO:0044445;GO:0044446;GO:0044464;GO:0070013;GO:1990904;	Ribosomal protein S4/S9 N-terminal domain
LOC409206	tripartite motif-containing protein 2	16.6355	27.6675	21.6991	22.0007	5.9013	5.0219	6.71911	5.88077	1.8404	2.3964	1.21301	1.8166	3.74112	12.1109	K11997 TRIM2_3; tripartite motif-containing protein 2/3|K12021 TRIM45; tripartite motif-containing protein 45|K12035 TRIM71; tripartite motif-containing protein 71 [EC:2.3.2.27]	ko05206:MicroRNAs in cancer	NA	NA	NA	NHL repeat|NHL repeat|NHL repeat|NHL repeat|NHL repeat
LOC409207	synaptic vesicle membrane protein VAT-1 homolog-like	190.859	186.659	177.829	185.116	33.0199	27.8958	28.6466	29.8541	3.91015	7.98034	3.48988	5.12679	6.20068	36.1075	NA	NA	NA	NA	NA	Alcohol dehydrogenase GroES-like domain|Alcohol dehydrogenase GroES-like domain
LOC409219	phospholipase A-2-activating protein	41.8402	39.1958	37.296	39.444	16.0059	17.486	16.0665	16.5195	9.64376	10.6972	5.26553	8.5355	2.38773	4.62116	K14018 PLAA, DOA1, UFD3; phospholipase A-2-activating protein	ko04141:Protein processing in endoplasmic reticulum	GO:0003674;GO:0005488;GO:0005515;GO:0008047;GO:0016004;GO:0016005;GO:0030234;GO:0032182;GO:0043130;GO:0060229;GO:0098772;	GO:0001558;GO:0002237;GO:0006082;GO:0006508;GO:0006511;GO:0006629;GO:0006631;GO:0006644;GO:0006690;GO:0006692;GO:0006693;GO:0006793;GO:0006796;GO:0006807;GO:0006914;GO:0006950;GO:0006952;GO:0006954;GO:0007154;GO:0007165;GO:0007275;GO:0007399;GO:0008150;GO:0008152;GO:0009056;GO:0009057;GO:0009605;GO:0009607;GO:0009617;GO:0009892;GO:0009987;GO:0010033;GO:0010498;GO:0010517;GO:0010518;GO:0010605;GO:…	GO:0005575;GO:0005576;GO:0005615;GO:0005622;GO:0005623;GO:0005634;GO:0005737;GO:0031982;GO:0043226;GO:0043227;GO:0043229;GO:0043230;GO:0043231;GO:0044421;GO:0044424;GO:0044464;GO:0045202;GO:0070062;GO:1903561;	PFU (PLAA family ubiquitin binding)
LOC409232	uncharacterized LOC409232	20.0429	23.5763	20.4205	21.3466	5.64272	5.92836	6.69922	6.0901	3.2253	3.26181	1.42871	2.6386	3.50512	8.0901	K09140 TSR3; pre-rRNA-processing protein TSR3	NA	GO:0003674;GO:0003824;GO:0016740;	GO:0000154;GO:0006139;GO:0006364;GO:0006396;GO:0006725;GO:0006807;GO:0008150;GO:0008152;GO:0009451;GO:0009987;GO:0010467;GO:0016070;GO:0016072;GO:0022613;GO:0030490;GO:0034470;GO:0034641;GO:0034660;GO:0042254;GO:0042274;GO:0043170;GO:0043412;GO:0044085;GO:0044237;GO:0044238;GO:0046483;GO:0071704;GO:0071840;GO:0090304;GO:1901360;	GO:0005575;GO:0005622;GO:0005623;GO:0005737;GO:0005829;GO:0044424;GO:0044444;GO:0044464;	pre-rRNA processing protein involved in ribosome biogenesis
LOC409234	S-phase kinase-associated protein 1	117.3	111.643	116.208	115.05	40.6552	48.3178	40.045	43.006	49.4503	48.2356	25.816	41.1673	2.67521	2.7947	K03094 SKP1, CBF3D; S-phase kinase-associated protein 1	ko04110:Cell cycle|ko04111:Cell cycle - yeast|ko04114:Oocyte meiosis|ko04120:Ubiquitin mediated proteolysis|ko04141:Protein processing in endoplasmic reticulum|ko04310:Wnt signaling pathway|ko04341:Hedgehog signaling pathway - fly|ko04350:TGF-beta signaling pathway|ko04710:Circadian rhythm|ko05168:Herpes simplex virus 1 infection|ko05200:Pathways in cancer	GO:0003674;GO:0003824;GO:0004842;GO:0005488;GO:0005515;GO:0008013;GO:0016740;GO:0019787;GO:0019904;GO:0097602;GO:0140096;	GO:0000003;GO:0000086;GO:0000132;GO:0000165;GO:0000209;GO:0000226;GO:0000278;GO:0001932;GO:0001933;GO:0002376;GO:0003006;GO:0006139;GO:0006259;GO:0006260;GO:0006261;GO:0006323;GO:0006325;GO:0006464;GO:0006468;GO:0006508;GO:0006511;GO:0006513;GO:0006725;GO:0006793;GO:0006796;GO:0006807;GO:0006873;GO:0006875;GO:0006879;GO:0006950;GO:0006952;GO:0006955;GO:0006996;GO:0007010;GO:0007017;GO:0007049;GO:…	GO:0000151;GO:0005575;GO:0005622;GO:0005623;GO:0005634;GO:0005654;GO:0005737;GO:0005813;GO:0005815;GO:0005829;GO:0005856;GO:0015630;GO:0019005;GO:0031461;GO:0031467;GO:0031974;GO:0031981;GO:0032991;GO:0043226;GO:0043227;GO:0043228;GO:0043229;GO:0043231;GO:0043232;GO:0043233;GO:0044422;GO:0044424;GO:0044428;GO:0044430;GO:0044444;GO:0044446;GO:0044464;GO:0070013;GO:1902494;GO:1990234;	Skp1 family, dimerisation domain
LOC409245	beta-1,4-glucuronyltransferase 1	19.3905	22.2006	22.6895	21.4268	7.46682	6.81072	8.30187	7.52647	3.63717	3.20102	1.50657	2.78159	2.84686	7.7031	K21032 B4GAT1; beta-1,4-glucuronyltransferase 1 [EC:2.4.1.-]	ko00515:Mannose type O-glycan biosynthesis	GO:0003674;GO:0003824;GO:0008194;GO:0015020;GO:0016740;GO:0016757;GO:0016758;	GO:0006464;GO:0006486;GO:0006493;GO:0006807;GO:0008150;GO:0008152;GO:0009058;GO:0009059;GO:0009100;GO:0009101;GO:0009987;GO:0019538;GO:0034645;GO:0035268;GO:0035269;GO:0036211;GO:0043170;GO:0043412;GO:0043413;GO:0044237;GO:0044238;GO:0044249;GO:0044260;GO:0044267;GO:0070085;GO:0071704;GO:0097502;GO:1901135;GO:1901137;GO:1901564;GO:1901566;GO:1901576;	GO:0005575;GO:0005622;GO:0005623;GO:0005737;GO:0005794;GO:0012505;GO:0043226;GO:0043227;GO:0043229;GO:0043231;GO:0044424;GO:0044444;GO:0044464;	Glycosyl-transferase for dystroglycan|Glycosyl-transferase for dystroglycan
LOC409258	eukaryotic translation initiation factor 3 subunit I	140.955	122.601	133.361	132.305	36.8216	44.4049	43.1383	41.455	35.407	32.1277	17.4328	28.3225	3.19155	4.67138	K03246 EIF3I; translation initiation factor 3 subunit I	ko03013:Nucleocytoplasmic transport	GO:0003674;GO:0003676;GO:0003723;GO:0003743;GO:0005488;GO:0005515;GO:0008135;GO:0019899;GO:0097159;GO:1901363;	GO:0001525;GO:0001568;GO:0001889;GO:0001944;GO:0002040;GO:0006412;GO:0006413;GO:0006518;GO:0006807;GO:0007275;GO:0008150;GO:0008152;GO:0009058;GO:0009059;GO:0009653;GO:0009987;GO:0010467;GO:0019538;GO:0032501;GO:0032502;GO:0034641;GO:0034645;GO:0035239;GO:0035295;GO:0043043;GO:0043170;GO:0043603;GO:0043604;GO:0044237;GO:0044238;GO:0044249;GO:0044260;GO:0044267;GO:0044271;GO:0048513;GO:0048514;GO:…	GO:0005575;GO:0005622;GO:0005623;GO:0005737;GO:0005829;GO:0005852;GO:0032991;GO:0044424;GO:0044444;GO:0044464;GO:0071541;	Component of the eukaryotic translation initiation factor 3 (eIF-3) complex, which is involved in protein synthesis of a specialized repertoire of mRNAs and, together with other initiation factors, stimulates binding of mRNA and methionyl-tRNAi to the 40S ribosome. The eIF-3 complex specifically targets and initiates translation of a subset of mRNAs involved in cell proliferation
LOC409265	dolichyl-diphosphooligosaccharide--protein glycosyltransferase subunit STT3A	76.0349	77.2121	73.7753	75.6741	27.8436	30.1567	27.647	28.5491	11.786	10.7469	5.83902	9.45732	2.65067	8.00165	K07151 STT3; dolichyl-diphosphooligosaccharide---protein glycosyltransferase [EC:2.4.99.18]	ko00510:N-Glycan biosynthesis|ko00513:Various types of N-glycan biosynthesis|ko04141:Protein processing in endoplasmic reticulum	GO:0003674;GO:0003824;GO:0004576;GO:0004579;GO:0016740;GO:0016757;GO:0016758;	GO:0006464;GO:0006486;GO:0006487;GO:0006807;GO:0008150;GO:0008152;GO:0009058;GO:0009059;GO:0009100;GO:0009101;GO:0009987;GO:0018193;GO:0018196;GO:0018279;GO:0019538;GO:0034645;GO:0036211;GO:0043170;GO:0043412;GO:0043413;GO:0043686;GO:0043687;GO:0044237;GO:0044238;GO:0044249;GO:0044260;GO:0044267;GO:0070085;GO:0071704;GO:1901135;GO:1901137;GO:1901564;GO:1901566;GO:1901576;	GO:0005575;GO:0005622;GO:0005623;GO:0005737;GO:0005783;GO:0005789;GO:0008250;GO:0012505;GO:0016020;GO:0031984;GO:0032991;GO:0042175;GO:0043226;GO:0043227;GO:0043229;GO:0043231;GO:0044422;GO:0044424;GO:0044425;GO:0044432;GO:0044444;GO:0044446;GO:0044464;GO:0098796;GO:0098827;GO:1902494;GO:1990234;	Oligosaccharyl transferase STT3 subunit|Oligosaccharyl transferase STT3 subunit
LOC409267	glycogen phosphorylase	71.9211	80.7385	70.6469	74.4355	11.0695	9.77779	11.3109	10.7194	11.7736	12.3926	7.18259	10.4496	6.944	7.1233	K00688 PYG, glgP; glycogen phosphorylase [EC:2.4.1.1]	ko00500:Starch and sucrose metabolism|ko02026:Biofilm formation - Escherichia coli|ko04217:Necroptosis|ko04910:Insulin signaling pathway|ko04922:Glucagon signaling pathway|ko04931:Insulin resistance	GO:0000166;GO:0002054;GO:0002060;GO:0003674;GO:0003824;GO:0004645;GO:0005488;GO:0005515;GO:0005524;GO:0005536;GO:0008144;GO:0008184;GO:0016208;GO:0016740;GO:0016757;GO:0016758;GO:0017076;GO:0019842;GO:0030170;GO:0030246;GO:0030554;GO:0031406;GO:0032052;GO:0032553;GO:0032555;GO:0032559;GO:0033293;GO:0035639;GO:0036094;GO:0042802;GO:0042803;GO:0043167;GO:0043168;GO:0043169;GO:0043177;GO:0046983;GO:…	GO:0000272;GO:0001666;GO:0001775;GO:0002252;GO:0002263;GO:0002274;GO:0002275;GO:0002283;GO:0002366;GO:0002376;GO:0002443;GO:0002444;GO:0002446;GO:0005975;GO:0005976;GO:0005977;GO:0005980;GO:0005981;GO:0006015;GO:0006073;GO:0006091;GO:0006109;GO:0006112;GO:0006793;GO:0006796;GO:0006810;GO:0006873;GO:0006874;GO:0006875;GO:0006887;GO:0006950;GO:0006955;GO:0007275;GO:0007568;GO:0008150;GO:0008152;GO:…	GO:0000323;GO:0005575;GO:0005576;GO:0005622;GO:0005623;GO:0005737;GO:0005764;GO:0005766;GO:0005773;GO:0005775;GO:0005783;GO:0005829;GO:0012505;GO:0016528;GO:0016529;GO:0030016;GO:0030017;GO:0030018;GO:0030141;GO:0030424;GO:0031410;GO:0031674;GO:0031974;GO:0031982;GO:0031983;GO:0032991;GO:0034774;GO:0035578;GO:0042582;GO:0042995;GO:0043005;GO:0043226;GO:0043227;GO:0043228;GO:0043229;GO:0043231;GO:…	Phosphorylase is an important allosteric enzyme in carbohydrate metabolism. Enzymes from different sources differ in their regulatory mechanisms and in their natural substrates. However, all known phosphorylases share catalytic and structural properties
LOC409276	phosphatidylinositol 5-phosphate 4-kinase type-2 alpha	25.6107	22.9483	23.6017	24.0536	7.633	7.41584	9.51184	8.18689	6.45057	7.72417	3.52751	5.90075	2.93806	4.07636	K00889 PIP5K; 1-phosphatidylinositol-4-phosphate 5-kinase [EC:2.7.1.68]|K00920 PIP4K2; 1-phosphatidylinositol-5-phosphate 4-kinase [EC:2.7.1.149]	ko00562:Inositol phosphate metabolism|ko04011:MAPK signaling pathway - yeast|ko04070:Phosphatidylinositol signaling system|ko04072:Phospholipase D signaling pathway|ko04139:Mitophagy - yeast|ko04144:Endocytosis|ko04666:Fc gamma R-mediated phagocytosis|ko04810:Regulation of actin cytoskeleton|ko05231:Choline metabolism in cancer	GO:0003674;GO:0003824;GO:0016301;GO:0016307;GO:0016308;GO:0016309;GO:0016740;GO:0016772;GO:0016773;	GO:0001558;GO:0006629;GO:0006644;GO:0006650;GO:0006793;GO:0006796;GO:0008150;GO:0008152;GO:0009966;GO:0009987;GO:0010646;GO:0016310;GO:0019637;GO:0023051;GO:0030100;GO:0030258;GO:0030307;GO:0032006;GO:0032879;GO:0040008;GO:0040014;GO:0040018;GO:0044237;GO:0044238;GO:0044255;GO:0045806;GO:0045927;GO:0046486;GO:0046488;GO:0046834;GO:0046854;GO:0048259;GO:0048261;GO:0048518;GO:0048519;GO:0048522;GO:…	GO:0005575;GO:0005622;GO:0005623;GO:0005737;GO:0005768;GO:0005769;GO:0005886;GO:0012505;GO:0016020;GO:0031410;GO:0031982;GO:0043226;GO:0043227;GO:0043229;GO:0044424;GO:0044444;GO:0044464;GO:0071944;GO:0097708;	Phosphatidylinositol-4-phosphate 5-Kinase|Phosphatidylinositol-4-phosphate 5-Kinase
LOC409277	acidic phospholipase A2 PA4	25.0344	8.34774	10.7752	14.7191	2.66087	1.42325	4.06026	2.71479	0.770994	1.13491	0.54041	0.815437	5.42182	18.0506	K01047 PLA2G, SPLA2; secretory phospholipase A2 [EC:3.1.1.4]	ko00564:Glycerophospholipid metabolism|ko00565:Ether lipid metabolism|ko00590:Arachidonic acid metabolism|ko00591:Linoleic acid metabolism|ko00592:alpha-Linolenic acid metabolism|ko04014:Ras signaling pathway|ko04270:Vascular smooth muscle contraction|ko04972:Pancreatic secretion|ko04975:Fat digestion and absorption	NA	NA	NA	Phospholipase A2|Phospholipase A2|Phospholipase A2|Phospholipase A2|Phospholipase A2|Phospholipase A2
LOC409279	cullin-4A	23.8338	35.7799	24.8873	28.167	11.2103	11.4399	10.04	10.8968	2.96305	3.08745	1.62494	2.55848	2.5849	11.0093	K00558 DNMT1, dcm; DNA (cytosine-5)-methyltransferase 1 [EC:2.1.1.37]|K10609 CUL4; cullin 4	ko00270:Cysteine and methionine metabolism|ko03420:Nucleotide excision repair|ko04120:Ubiquitin mediated proteolysis|ko05206:MicroRNAs in cancer	GO:0003674;GO:0005488;GO:0005515;GO:0019899;GO:0031625;GO:0044389;	GO:0000003;GO:0000082;GO:0000278;GO:0000715;GO:0001701;GO:0002064;GO:0002065;GO:0002066;GO:0002376;GO:0002520;GO:0002682;GO:0002683;GO:0002761;GO:0002762;GO:0003006;GO:0006139;GO:0006259;GO:0006277;GO:0006281;GO:0006282;GO:0006283;GO:0006289;GO:0006293;GO:0006294;GO:0006296;GO:0006325;GO:0006464;GO:0006508;GO:0006511;GO:0006513;GO:0006725;GO:0006807;GO:0006915;GO:0006950;GO:0006974;GO:0006996;GO:…	GO:0000151;GO:0005575;GO:0005622;GO:0005623;GO:0005634;GO:0005654;GO:0005737;GO:0005829;GO:0031461;GO:0031464;GO:0031465;GO:0031974;GO:0031981;GO:0032991;GO:0043226;GO:0043227;GO:0043229;GO:0043231;GO:0043233;GO:0044422;GO:0044424;GO:0044428;GO:0044444;GO:0044446;GO:0044464;GO:0070013;GO:0080008;GO:1902494;GO:1990234;	Cullin
LOC409286	stress-activated protein kinase JNK	19.3355	19.4077	22.1002	20.2811	7.05512	6.79972	6.93676	6.93053	7.93428	8.10204	6.85173	7.62935	2.92635	2.65831	K04440 JNK; mitogen-activated protein kinase 8/9/10 (c-Jun N-terminal kinase) [EC:2.7.11.24]	ko01522:Endocrine resistance|ko04010:MAPK signaling pathway|ko04012:ErbB signaling pathway|ko04013:MAPK signaling pathway - fly|ko04014:Ras signaling pathway|ko04024:cAMP signaling pathway|ko04068:FoxO signaling pathway|ko04071:Sphingolipid signaling pathway|ko04137:Mitophagy - animal|ko04140:Autophagy - animal|ko04141:Protein processing in endoplasmic reticulum|ko04210:Apoptosis|ko04212:Longevit…	GO:0000166;GO:0003674;GO:0003824;GO:0004672;GO:0004674;GO:0004705;GO:0004707;GO:0004708;GO:0004712;GO:0005488;GO:0005515;GO:0005524;GO:0008047;GO:0008092;GO:0008134;GO:0008144;GO:0008656;GO:0016301;GO:0016504;GO:0016505;GO:0016740;GO:0016772;GO:0016773;GO:0016909;GO:0017076;GO:0019894;GO:0019899;GO:0019900;GO:0019901;GO:0030234;GO:0030554;GO:0031435;GO:0032553;GO:0032555;GO:0032559;GO:0035033;GO:…	GO:0000003;GO:0000122;GO:0000165;GO:0000187;GO:0000302;GO:0000902;GO:0000904;GO:0001101;GO:0001503;GO:0001505;GO:0001667;GO:0001700;GO:0001736;GO:0001738;GO:0001764;GO:0001817;GO:0001819;GO:0001836;GO:0001932;GO:0001933;GO:0001934;GO:0002009;GO:0002011;GO:0002052;GO:0002064;GO:0002065;GO:0002066;GO:0002165;GO:0002237;GO:0002376;GO:0002682;GO:0002764;GO:0002768;GO:0003002;GO:0003006;GO:0003008;GO:…	GO:0002102;GO:0005575;GO:0005622;GO:0005623;GO:0005634;GO:0005654;GO:0005737;GO:0005739;GO:0005829;GO:0005856;GO:0005886;GO:0014069;GO:0015629;GO:0016020;GO:0030424;GO:0030425;GO:0031974;GO:0031981;GO:0031982;GO:0032279;GO:0032838;GO:0032839;GO:0032991;GO:0036477;GO:0042995;GO:0043005;GO:0043025;GO:0043204;GO:0043226;GO:0043227;GO:0043228;GO:0043229;GO:0043231;GO:0043232;GO:0043233;GO:0044297;GO:…	Lipopolysaccharide kinase (Kdo/WaaP) family|Lipopolysaccharide kinase (Kdo/WaaP) family|Lipopolysaccharide kinase (Kdo/WaaP) family|Lipopolysaccharide kinase (Kdo/WaaP) family|Lipopolysaccharide kinase (Kdo/WaaP) family|Lipopolysaccharide kinase (Kdo/WaaP) family
LOC409295	mitochondrial E3 ubiquitin protein ligase 1	26.6219	24.2823	26.9937	25.966	8.56765	9.57699	10.332	9.49223	8.55306	9.50849	5.44751	7.83635	2.7355	3.31353	K15688 MUL1; E3 ubiquitin-protein ligase MUL1 [EC:2.3.2.27]	NA	GO:0003674;GO:0003824;GO:0004842;GO:0005488;GO:0005515;GO:0008270;GO:0016740;GO:0019787;GO:0019789;GO:0019899;GO:0031625;GO:0042802;GO:0043167;GO:0043169;GO:0044389;GO:0046872;GO:0046914;GO:0140096;	GO:0000165;GO:0000187;GO:0000266;GO:0001558;GO:0001817;GO:0001818;GO:0001932;GO:0001934;GO:0001959;GO:0001960;GO:0002682;GO:0002683;GO:0002697;GO:0002698;GO:0002831;GO:0002832;GO:0006464;GO:0006468;GO:0006793;GO:0006796;GO:0006807;GO:0006810;GO:0006839;GO:0006919;GO:0006950;GO:0006996;GO:0007005;GO:0007006;GO:0007154;GO:0007165;GO:0007254;GO:0007257;GO:0007275;GO:0007399;GO:0008150;GO:0008152;GO:…	GO:0005575;GO:0005622;GO:0005623;GO:0005737;GO:0005739;GO:0005740;GO:0005741;GO:0005777;GO:0016020;GO:0016021;GO:0019867;GO:0030424;GO:0031090;GO:0031224;GO:0031300;GO:0031301;GO:0031306;GO:0031307;GO:0031966;GO:0031967;GO:0031968;GO:0031975;GO:0032592;GO:0036477;GO:0042579;GO:0042995;GO:0043005;GO:0043025;GO:0043226;GO:0043227;GO:0043229;GO:0043231;GO:0044297;GO:0044422;GO:0044424;GO:0044425;GO:…	E3 Ubiquitin ligase
LOC409296	T-complex protein 1 subunit gamma	241.315	269.476	237.117	249.302	81.13	84.7746	91.5937	85.8328	32.6094	40.5142	18.5304	30.5514	2.90451	8.16011	K09495 CCT3, TRIC5; T-complex protein 1 subunit gamma	NA	GO:0003674;GO:0003824;GO:0005488;GO:0005515;GO:0016462;GO:0016787;GO:0016817;GO:0016818;GO:0016887;GO:0017111;GO:0042623;GO:0044183;GO:0051082;	GO:0000003;GO:0006457;GO:0006458;GO:0006810;GO:0007338;GO:0007339;GO:0008037;GO:0008150;GO:0009566;GO:0009889;GO:0009891;GO:0009893;GO:0009987;GO:0009988;GO:0010556;GO:0010557;GO:0010604;GO:0010638;GO:0016043;GO:0019219;GO:0019222;GO:0019953;GO:0022414;GO:0022607;GO:0031323;GO:0031325;GO:0031326;GO:0031328;GO:0031647;GO:0032204;GO:0032206;GO:0032210;GO:0032212;GO:0032879;GO:0032880;GO:0033043;GO:…	GO:0002199;GO:0005575;GO:0005622;GO:0005623;GO:0005737;GO:0005829;GO:0005832;GO:0005856;GO:0005874;GO:0005886;GO:0015630;GO:0016020;GO:0032991;GO:0043209;GO:0043226;GO:0043228;GO:0043229;GO:0043232;GO:0044297;GO:0044422;GO:0044424;GO:0044430;GO:0044444;GO:0044445;GO:0044446;GO:0044464;GO:0071944;GO:0099080;GO:0099081;GO:0099512;GO:0099513;GO:0101031;	T-complex protein 1 subunit
LOC409301	protein mothers against dpp	17.6472	20.3305	17.8846	18.6208	8.05578	7.58522	7.82329	7.82143	3.39209	3.85452	1.67481	2.97381	2.38074	6.2616	K04676 SMAD1; mothers against decapentaplegic homolog 1|K16790 SMAD5; mothers against decapentaplegic homolog 5	ko04350:TGF-beta signaling pathway|ko04390:Hippo signaling pathway|ko04391:Hippo signaling pathway - fly|ko04550:Signaling pathways regulating pluripotency of stem cells|ko05202:Transcriptional misregulation in cancer	GO:0000976;GO:0000977;GO:0000980;GO:0000981;GO:0001012;GO:0001067;GO:0001085;GO:0001102;GO:0001158;GO:0003674;GO:0003676;GO:0003677;GO:0003690;GO:0003700;GO:0003705;GO:0003712;GO:0003713;GO:0005072;GO:0005488;GO:0005515;GO:0008134;GO:0030618;GO:0033613;GO:0035326;GO:0043565;GO:0044212;GO:0060089;GO:0097159;GO:0140110;GO:1901363;GO:1990837;	GO:0000003;GO:0001558;GO:0001654;GO:0001655;GO:0001700;GO:0001704;GO:0001706;GO:0001708;GO:0001711;GO:0001714;GO:0001745;GO:0002009;GO:0002064;GO:0002065;GO:0002066;GO:0002119;GO:0002164;GO:0002165;GO:0002376;GO:0003002;GO:0003006;GO:0003156;GO:0006355;GO:0006357;GO:0006928;GO:0006935;GO:0006950;GO:0006952;GO:0006955;GO:0007154;GO:0007165;GO:0007166;GO:0007167;GO:0007178;GO:0007179;GO:0007275;GO:…	GO:0005575;GO:0005622;GO:0005623;GO:0005634;GO:0005737;GO:0043226;GO:0043227;GO:0043229;GO:0043231;GO:0044424;GO:0044464;	Domain B in dwarfin family proteins|Domain B in dwarfin family proteins|Domain B in dwarfin family proteins
LOC409308	small ubiquitin-related modifier	56.2859	48.2211	54.4739	52.9936	10.7528	10.5358	10.1927	10.4938	10.4427	9.05494	5.68685	8.39483	5.05001	6.31265	K12160 SUMO, SMT3; small ubiquitin-related modifier	ko03013:Nucleocytoplasmic transport|ko05418:Fluid shear stress and atherosclerosis	GO:0003674;GO:0005488;GO:0005515;GO:0042802;	GO:0000070;GO:0000122;GO:0000278;GO:0000280;GO:0000819;GO:0002119;GO:0002164;GO:0006355;GO:0006357;GO:0006464;GO:0006807;GO:0006996;GO:0007049;GO:0007059;GO:0007080;GO:0007275;GO:0008104;GO:0008150;GO:0008152;GO:0009790;GO:0009791;GO:0009792;GO:0009889;GO:0009890;GO:0009892;GO:0009987;GO:0010468;GO:0010556;GO:0010558;GO:0010605;GO:0010629;GO:0016043;GO:0016925;GO:0018193;GO:0018205;GO:0019219;GO:…	NA	Ubiquitin homologues
LOC409320	leucine carboxyl methyltransferase 1	51.4854	40.6077	51.753	47.9487	9.20309	9.2956	8.96214	9.15361	9.21096	11.6402	5.94804	8.93308	5.23823	5.36754	K18203 LCMT1; [phosphatase 2A protein]-leucine-carboxy methyltransferase [EC:2.1.1.233]	NA	GO:0003674;GO:0003824;GO:0003880;GO:0008168;GO:0008171;GO:0008276;GO:0008757;GO:0010340;GO:0016740;GO:0016741;GO:0018423;GO:0051998;GO:0140096;	GO:0000086;GO:0000278;GO:0006464;GO:0006479;GO:0006481;GO:0006807;GO:0007049;GO:0007088;GO:0007346;GO:0008150;GO:0008152;GO:0008213;GO:0009987;GO:0010564;GO:0010941;GO:0010965;GO:0018410;GO:0019538;GO:0022402;GO:0030071;GO:0031333;GO:0032259;GO:0033043;GO:0033044;GO:0033045;GO:0033047;GO:0036211;GO:0042981;GO:0043067;GO:0043170;GO:0043254;GO:0043412;GO:0043414;GO:0043687;GO:0044087;GO:0044237;GO:…	GO:0005575;GO:0005622;GO:0005623;GO:0005634;GO:0005654;GO:0005737;GO:0005829;GO:0031974;GO:0031981;GO:0043226;GO:0043227;GO:0043229;GO:0043231;GO:0043233;GO:0044422;GO:0044424;GO:0044428;GO:0044444;GO:0044446;GO:0044464;GO:0070013;	Leucine carboxyl methyltransferase
LOC409342	ADP-ribosylation factor-related protein 1	21.1141	19.4908	23.4652	21.3567	6.58294	7.97474	8.53458	7.69742	6.939	5.85713	4.82719	5.87444	2.77453	3.63553	K07952 ARFRP1; ADP-ribosylation factor related protein 1	NA	GO:0003674;GO:0003824;GO:0003924;GO:0016462;GO:0016787;GO:0016817;GO:0016818;GO:0017111;	GO:0006810;GO:0006892;GO:0006893;GO:0007154;GO:0007165;GO:0007275;GO:0007369;GO:0008104;GO:0008150;GO:0009653;GO:0009790;GO:0009987;GO:0015031;GO:0015833;GO:0016192;GO:0016197;GO:0016482;GO:0023052;GO:0032501;GO:0032502;GO:0033036;GO:0033365;GO:0034067;GO:0034613;GO:0042147;GO:0042886;GO:0043001;GO:0045184;GO:0046907;GO:0048193;GO:0048598;GO:0048856;GO:0050789;GO:0050794;GO:0050896;GO:0051179;GO:…	GO:0000139;GO:0005575;GO:0005622;GO:0005623;GO:0005737;GO:0005794;GO:0005802;GO:0005829;GO:0012505;GO:0016020;GO:0031090;GO:0031984;GO:0032588;GO:0043226;GO:0043227;GO:0043229;GO:0043231;GO:0044422;GO:0044424;GO:0044431;GO:0044444;GO:0044446;GO:0044464;GO:0098588;GO:0098791;	ARF-like small GTPases; ARF, ADP-ribosylation factor
LOC409348	lethal(2) giant larvae protein homolog 1	40.5035	45.3212	39.5677	41.7975	13.4864	12.9289	14.6719	13.6957	2.89886	3.85443	1.32661	2.6933	3.05186	15.5191	K06094 LLGL; lethal(2) giant larvae protein	ko04390:Hippo signaling pathway|ko04391:Hippo signaling pathway - fly|ko04530:Tight junction|ko05165:Human papillomavirus infection	GO:0000149;GO:0003674;GO:0004857;GO:0004860;GO:0005096;GO:0005198;GO:0005488;GO:0005515;GO:0008047;GO:0008092;GO:0017016;GO:0017022;GO:0017137;GO:0019207;GO:0019210;GO:0019887;GO:0019899;GO:0019900;GO:0019901;GO:0019904;GO:0019905;GO:0030165;GO:0030234;GO:0030695;GO:0031267;GO:0045159;GO:0051020;GO:0060589;GO:0098772;	GO:0000003;GO:0000132;GO:0000226;GO:0000278;GO:0000578;GO:0000902;GO:0000904;GO:0001505;GO:0001568;GO:0001700;GO:0001701;GO:0001709;GO:0001738;GO:0001763;GO:0001890;GO:0001892;GO:0001932;GO:0001933;GO:0001944;GO:0002009;GO:0002164;GO:0002165;GO:0002168;GO:0002791;GO:0003002;GO:0003006;GO:0006469;GO:0006810;GO:0006836;GO:0006887;GO:0006892;GO:0006893;GO:0006996;GO:0007010;GO:0007017;GO:0007043;GO:…	GO:0000137;GO:0000139;GO:0005575;GO:0005576;GO:0005622;GO:0005623;GO:0005737;GO:0005768;GO:0005769;GO:0005794;GO:0005795;GO:0005802;GO:0005829;GO:0005856;GO:0005886;GO:0005911;GO:0005918;GO:0005920;GO:0005938;GO:0008021;GO:0010008;GO:0012505;GO:0015629;GO:0016020;GO:0016323;GO:0016327;GO:0030054;GO:0030133;GO:0030863;GO:0030864;GO:0031012;GO:0031090;GO:0031410;GO:0031901;GO:0031982;GO:0031984;GO:…	LLGL2|LLGL2|LLGL2|LLGL2|LLGL2|LLGL2|LLGL2|LLGL2
LOC409353	WD repeat-containing protein 43	12.61	21.9887	13.1751	15.9246	4.85043	5.31215	5.15963	5.1074	1.19855	1.55072	0.682613	1.14396	3.11795	13.9206	K14546 UTP5, WDR43; U3 small nucleolar RNA-associated protein 5	ko03008:Ribosome biogenesis in eukaryotes	NA	GO:0006139;GO:0006355;GO:0006356;GO:0006364;GO:0006396;GO:0006725;GO:0006807;GO:0006950;GO:0007154;GO:0008150;GO:0008152;GO:0009267;GO:0009605;GO:0009889;GO:0009891;GO:0009893;GO:0009987;GO:0009991;GO:0010467;GO:0010468;GO:0010556;GO:0010557;GO:0010604;GO:0010628;GO:0016070;GO:0016072;GO:0019219;GO:0019222;GO:0022613;GO:0031323;GO:0031325;GO:0031326;GO:0031328;GO:0031667;GO:0031668;GO:0031669;GO:…	GO:0001650;GO:0005575;GO:0005622;GO:0005623;GO:0005634;GO:0005654;GO:0005730;GO:0031974;GO:0031981;GO:0043226;GO:0043227;GO:0043228;GO:0043229;GO:0043231;GO:0043232;GO:0043233;GO:0044422;GO:0044424;GO:0044428;GO:0044446;GO:0044452;GO:0044464;GO:0070013;	Dip2/Utp12 Family
LOC409355	glutaredoxin 3	56.4569	58.0496	65.3586	59.955	25.0765	24.3195	26.6354	25.3438	25.6647	24.1985	14.7033	21.5222	2.36567	2.78573	K15216 RRN3, TIFIA; RNA polymerase I-specific transcription initiation factor RRN3	NA	GO:0003674;GO:0005080;GO:0005488;GO:0005515;GO:0019899;GO:0019900;GO:0019901;GO:0042802;	GO:0002026;GO:0006790;GO:0006807;GO:0008016;GO:0008150;GO:0008152;GO:0009987;GO:0010467;GO:0010611;GO:0010614;GO:0014741;GO:0014743;GO:0016043;GO:0016226;GO:0019538;GO:0020027;GO:0022607;GO:0031163;GO:0042592;GO:0043170;GO:0043502;GO:0044057;GO:0044085;GO:0044237;GO:0044238;GO:0044260;GO:0044571;GO:0048519;GO:0048583;GO:0048878;GO:0050789;GO:0050801;GO:0051186;GO:0051239;GO:0051241;GO:0051604;GO:…	GO:0005575;GO:0005622;GO:0005623;GO:0005634;GO:0005737;GO:0030016;GO:0030017;GO:0030018;GO:0030425;GO:0031674;GO:0036477;GO:0042995;GO:0043005;GO:0043226;GO:0043227;GO:0043228;GO:0043229;GO:0043231;GO:0043232;GO:0043292;GO:0044422;GO:0044424;GO:0044444;GO:0044449;GO:0044463;GO:0044464;GO:0097447;GO:0097458;GO:0099080;GO:0099081;GO:0099512;GO:0120025;GO:0120038;	Thioredoxin
LOC409357	COP9 signalosome complex subunit 1	30.5626	31.4346	28.0528	30.0167	9.12554	8.6547	9.66384	9.14803	5.73848	5.90273	3.46927	5.03682	3.28122	5.95945	K12175 GPS1, COPS1, CSN1; COP9 signalosome complex subunit 1	NA	GO:0003674;GO:0004857;GO:0005095;GO:0005488;GO:0005515;GO:0030234;GO:0030695;GO:0060589;GO:0098772;	GO:0000003;GO:0000165;GO:0000188;GO:0000338;GO:0000715;GO:0001932;GO:0001933;GO:0002009;GO:0003006;GO:0006139;GO:0006259;GO:0006281;GO:0006283;GO:0006289;GO:0006464;GO:0006468;GO:0006469;GO:0006508;GO:0006725;GO:0006793;GO:0006796;GO:0006807;GO:0006950;GO:0006974;GO:0006996;GO:0007154;GO:0007165;GO:0007254;GO:0007276;GO:0007281;GO:0007282;GO:0007283;GO:0007292;GO:0007293;GO:0008150;GO:0008152;GO:…	GO:0005575;GO:0005622;GO:0005623;GO:0005634;GO:0005654;GO:0005737;GO:0005829;GO:0008180;GO:0031974;GO:0031981;GO:0032991;GO:0043226;GO:0043227;GO:0043229;GO:0043231;GO:0043233;GO:0044422;GO:0044424;GO:0044428;GO:0044444;GO:0044446;GO:0044464;GO:0070013;	26S proteasome subunit RPN7
LOC409359	protein mini spindles	57.2841	81.6714	57.2626	65.406	21.7551	20.5984	20.2999	20.8845	3.53969	6.06362	2.64086	4.08139	3.1318	16.0254	K16803 CKAP5; cytoskeleton-associated protein 5	NA	GO:0003674;GO:0005488;GO:0005515;GO:0008017;GO:0008092;GO:0015631;GO:0051010;	GO:0000003;GO:0000022;GO:0000070;GO:0000132;GO:0000212;GO:0000226;GO:0000278;GO:0000280;GO:0000578;GO:0000741;GO:0000819;GO:0000902;GO:0000904;GO:0003002;GO:0003006;GO:0006403;GO:0006928;GO:0006935;GO:0006996;GO:0006997;GO:0007010;GO:0007017;GO:0007029;GO:0007049;GO:0007051;GO:0007052;GO:0007059;GO:0007098;GO:0007143;GO:0007163;GO:0007275;GO:0007276;GO:0007281;GO:0007292;GO:0007308;GO:0007309;GO:…	GO:0000775;GO:0000776;GO:0000922;GO:0005575;GO:0005622;GO:0005623;GO:0005694;GO:0005737;GO:0005813;GO:0005815;GO:0005819;GO:0005856;GO:0005874;GO:0005875;GO:0015630;GO:0032991;GO:0035371;GO:0043226;GO:0043228;GO:0043229;GO:0043232;GO:0044422;GO:0044424;GO:0044427;GO:0044430;GO:0044446;GO:0044464;GO:0072687;GO:0098687;GO:0099080;GO:0099081;GO:0099512;GO:0099513;GO:1990752;	TOG|TOG
LOC409360	fatty acid hydroxylase domain-containing protein 2	83.9773	73.4243	72.0467	76.4828	16.1624	16.2155	19.1348	17.1709	12.0753	13.8695	8.47832	11.4744	4.45421	6.66554	K07750 MESO1, ERG25; methylsterol monooxygenase [EC:1.14.18.9]|K22282 FAXDC2; fatty acid hydroxylase domain-containing protein 2	ko00100:Steroid biosynthesis	GO:0003674;GO:0003824;GO:0016491;	GO:0006629;GO:0008150;GO:0008152;GO:0044238;GO:0055114;GO:0071704;	GO:0005575;GO:0005622;GO:0005623;GO:0005737;GO:0005783;GO:0005789;GO:0012505;GO:0016020;GO:0031984;GO:0042175;GO:0043226;GO:0043227;GO:0043229;GO:0043231;GO:0044422;GO:0044424;GO:0044425;GO:0044432;GO:0044444;GO:0044446;GO:0044464;GO:0098827;	Fatty acid hydroxylase superfamily|Fatty acid hydroxylase superfamily|Fatty acid hydroxylase superfamily|Fatty acid hydroxylase superfamily|Fatty acid hydroxylase superfamily
LOC409377	transitional endoplasmic reticulum ATPase TER94	66.4011	57.2992	53.8882	59.1961	20.4957	22.0916	21.9432	21.5101	15.9834	16.117	7.79731	13.2992	2.75201	4.45109	K13525 VCP, CDC48; transitional endoplasmic reticulum ATPase	ko04141:Protein processing in endoplasmic reticulum|ko05134:Legionellosis	GO:0000166;GO:0002020;GO:0003674;GO:0003824;GO:0005102;GO:0005488;GO:0005515;GO:0005524;GO:0008047;GO:0008144;GO:0016462;GO:0016504;GO:0016787;GO:0016817;GO:0016818;GO:0016887;GO:0017076;GO:0017111;GO:0019899;GO:0019902;GO:0019903;GO:0019904;GO:0030234;GO:0030554;GO:0031593;GO:0031625;GO:0032553;GO:0032555;GO:0032559;GO:0035639;GO:0035800;GO:0036094;GO:0036435;GO:0042287;GO:0042288;GO:0042802;GO:…	GO:0000003;GO:0000226;GO:0000731;GO:0000902;GO:0000904;GO:0001775;GO:0002082;GO:0002165;GO:0002252;GO:0002263;GO:0002274;GO:0002275;GO:0002283;GO:0002366;GO:0002376;GO:0002443;GO:0002444;GO:0002446;GO:0003006;GO:0006139;GO:0006140;GO:0006163;GO:0006259;GO:0006281;GO:0006301;GO:0006302;GO:0006457;GO:0006464;GO:0006486;GO:0006487;GO:0006508;GO:0006511;GO:0006515;GO:0006725;GO:0006732;GO:0006733;GO:…	GO:0000323;GO:0000502;GO:0000785;GO:0005575;GO:0005576;GO:0005622;GO:0005623;GO:0005634;GO:0005654;GO:0005694;GO:0005737;GO:0005764;GO:0005766;GO:0005767;GO:0005773;GO:0005775;GO:0005776;GO:0005783;GO:0005789;GO:0005811;GO:0005829;GO:0012505;GO:0016020;GO:0030141;GO:0031410;GO:0031974;GO:0031981;GO:0031982;GO:0031983;GO:0031984;GO:0032991;GO:0034098;GO:0034774;GO:0035578;GO:0035770;GO:0035861;GO:…	Cell division protein 48 (CDC48) domain 2
LOC409379	eukaryotic translation initiation factor 4H	60.1854	50.1801	53.8723	54.7459	18.9802	20.5153	18.7936	19.4297	19.7585	18.4844	12.5987	16.9472	2.81764	3.23038	NA	NA	GO:0003674;GO:0003676;GO:0003723;GO:0003725;GO:0003727;GO:0003729;GO:0003743;GO:0003824;GO:0004386;GO:0005488;GO:0008135;GO:0016462;GO:0016787;GO:0016817;GO:0016818;GO:0017111;GO:0033592;GO:0034057;GO:0043021;GO:0043024;GO:0044877;GO:0097159;GO:0097617;GO:1901363;	GO:0000003;GO:0001731;GO:0002181;GO:0002183;GO:0006412;GO:0006413;GO:0006417;GO:0006446;GO:0006518;GO:0006807;GO:0008150;GO:0008152;GO:0009058;GO:0009059;GO:0009889;GO:0009987;GO:0010467;GO:0010468;GO:0010556;GO:0010608;GO:0016043;GO:0019222;GO:0019538;GO:0019953;GO:0022414;GO:0022607;GO:0022613;GO:0022618;GO:0031323;GO:0031326;GO:0032268;GO:0032502;GO:0034248;GO:0034622;GO:0034641;GO:0034645;GO:…	GO:0005575;GO:0005622;GO:0005623;GO:0005737;GO:0005829;GO:0005844;GO:0016281;GO:0032991;GO:0044424;GO:0044444;GO:0044464;GO:0048471;GO:1990904;	RNA recognition motif|RNA recognition motif
LOC409384	heat shock protein 60A	214.57	214.426	209.175	212.724	35.5959	39.1473	42.9709	39.238	19.4542	17.5936	10.4574	15.8351	5.42136	13.4337	K04077 groEL, HSPD1; chaperonin GroEL	ko03018:RNA degradation|ko04212:Longevity regulating pathway - worm|ko04940:Type I diabetes mellitus|ko05134:Legionellosis|ko05152:Tuberculosis	NA	NA	NA	TCP-1/cpn60 chaperonin family
LOC409386	ubiquitin-conjugating enzyme E2 N	48.0937	33.3744	41.5542	41.0074	13.2332	14.6336	13.9824	13.9497	10.5964	12.1593	8.17848	10.3114	2.93966	3.9769	K10580 UBE2N, BLU, UBC13; ubiquitin-conjugating enzyme E2 N [EC:2.3.2.23]	ko04120:Ubiquitin mediated proteolysis|ko04624:Toll and Imd signaling pathway	GO:0003674;GO:0003824;GO:0004842;GO:0005488;GO:0005515;GO:0016740;GO:0019787;GO:0019899;GO:0031624;GO:0031625;GO:0032182;GO:0043130;GO:0044389;GO:0044390;GO:0061630;GO:0061631;GO:0061650;GO:0061659;GO:0140096;	GO:0000165;GO:0000187;GO:0000209;GO:0000724;GO:0000725;GO:0000726;GO:0000729;GO:0000902;GO:0000904;GO:0001932;GO:0001934;GO:0002218;GO:0002221;GO:0002253;GO:0002376;GO:0002429;GO:0002682;GO:0002684;GO:0002753;GO:0002757;GO:0002758;GO:0002764;GO:0002768;GO:0006139;GO:0006259;GO:0006281;GO:0006282;GO:0006301;GO:0006302;GO:0006303;GO:0006310;GO:0006325;GO:0006355;GO:0006464;GO:0006468;GO:0006508;GO:…	GO:0000151;GO:0001650;GO:0005575;GO:0005622;GO:0005623;GO:0005634;GO:0005654;GO:0005730;GO:0005737;GO:0005829;GO:0031371;GO:0031372;GO:0031974;GO:0031981;GO:0032991;GO:0035370;GO:0043226;GO:0043227;GO:0043228;GO:0043229;GO:0043231;GO:0043232;GO:0043233;GO:0044422;GO:0044424;GO:0044428;GO:0044444;GO:0044446;GO:0044452;GO:0044464;GO:0048471;GO:0070013;GO:1902494;GO:1990234;	Ubiquitin-conjugating enzyme
LOC409393	serine/threonine-protein kinase mTOR	15.9012	23.3561	16.0036	18.4203	7.47624	6.64324	6.58397	6.90115	2.22033	2.87333	1.37535	2.15634	2.66917	8.54241	K07203 MTOR, FRAP, TOR; serine/threonine-protein kinase mTOR [EC:2.7.11.1]	ko01521:EGFR tyrosine kinase inhibitor resistance|ko01522:Endocrine resistance|ko04012:ErbB signaling pathway|ko04066:HIF-1 signaling pathway|ko04072:Phospholipase D signaling pathway|ko04136:Autophagy - other|ko04138:Autophagy - yeast|ko04139:Mitophagy - yeast|ko04140:Autophagy - animal|ko04150:mTOR signaling pathway|ko04151:PI3K-Akt signaling pathway|ko04152:AMPK signaling pathway|ko04211:Longe…	GO:0000182;GO:0001016;GO:0001025;GO:0001030;GO:0001031;GO:0001032;GO:0001067;GO:0001156;GO:0003674;GO:0003676;GO:0003677;GO:0003690;GO:0003824;GO:0004672;GO:0004674;GO:0005488;GO:0005515;GO:0008134;GO:0016301;GO:0016740;GO:0016772;GO:0016773;GO:0019899;GO:0019900;GO:0019901;GO:0019904;GO:0042802;GO:0043021;GO:0043022;GO:0043565;GO:0043621;GO:0044212;GO:0044877;GO:0051219;GO:0080084;GO:0097159;GO:…	GO:0000003;GO:0000491;GO:0000492;GO:0000768;GO:0000902;GO:0000904;GO:0001101;GO:0001505;GO:0001558;GO:0001666;GO:0001763;GO:0001775;GO:0001932;GO:0001933;GO:0001934;GO:0001936;GO:0001938;GO:0002009;GO:0002119;GO:0002164;GO:0002165;GO:0002250;GO:0002252;GO:0002263;GO:0002285;GO:0002286;GO:0002287;GO:0002292;GO:0002293;GO:0002294;GO:0002295;GO:0002296;GO:0002360;GO:0002363;GO:0002366;GO:0002376;GO:…	GO:0000323;GO:0005575;GO:0005622;GO:0005623;GO:0005634;GO:0005654;GO:0005737;GO:0005764;GO:0005773;GO:0005829;GO:0012505;GO:0016020;GO:0030425;GO:0031931;GO:0031932;GO:0031974;GO:0031981;GO:0032991;GO:0036477;GO:0038201;GO:0042995;GO:0043005;GO:0043226;GO:0043227;GO:0043229;GO:0043231;GO:0043233;GO:0044422;GO:0044424;GO:0044428;GO:0044444;GO:0044446;GO:0044463;GO:0044464;GO:0070013;GO:0097447;GO:…	FKBP12-rapamycin binding domain
LOC409405	baculoviral IAP repeat-containing protein 5	41.6866	36.3971	41.3289	39.8042	14.7043	15.6155	16.4216	15.5805	13.8439	10.0174	8.63264	10.8313	2.55475	3.67491	K08731 BIRC5; baculoviral IAP repeat-containing protein 5	ko01524:Platinum drug resistance|ko04210:Apoptosis|ko04215:Apoptosis - multiple species|ko04390:Hippo signaling pathway|ko05161:Hepatitis B|ko05200:Pathways in cancer|ko05210:Colorectal cancer	GO:0003674;GO:0003824;GO:0004842;GO:0004857;GO:0004866;GO:0004869;GO:0005102;GO:0005488;GO:0005515;GO:0008017;GO:0008092;GO:0008134;GO:0008270;GO:0008536;GO:0015631;GO:0016740;GO:0017016;GO:0019787;GO:0019899;GO:0030234;GO:0030414;GO:0031267;GO:0035257;GO:0042802;GO:0042803;GO:0042974;GO:0043027;GO:0043028;GO:0043167;GO:0043169;GO:0046872;GO:0046914;GO:0046965;GO:0046982;GO:0046983;GO:0048037;GO:…	GO:0000003;GO:0000022;GO:0000070;GO:0000075;GO:0000086;GO:0000226;GO:0000278;GO:0000280;GO:0000281;GO:0000819;GO:0000910;GO:0000912;GO:0000915;GO:0001944;GO:0002791;GO:0003008;GO:0006323;GO:0006325;GO:0006355;GO:0006357;GO:0006464;GO:0006468;GO:0006473;GO:0006475;GO:0006793;GO:0006796;GO:0006807;GO:0006915;GO:0006928;GO:0006996;GO:0007010;GO:0007017;GO:0007049;GO:0007051;GO:0007052;GO:0007059;GO:…	GO:0000228;GO:0000775;GO:0000776;GO:0000777;GO:0000779;GO:0000793;GO:0005575;GO:0005622;GO:0005623;GO:0005634;GO:0005654;GO:0005694;GO:0005737;GO:0005814;GO:0005815;GO:0005819;GO:0005829;GO:0005856;GO:0005874;GO:0005875;GO:0005876;GO:0005881;GO:0005886;GO:0015630;GO:0016020;GO:0016324;GO:0030496;GO:0031021;GO:0031974;GO:0031981;GO:0032133;GO:0032991;GO:0043226;GO:0043227;GO:0043228;GO:0043229;GO:…	Baculoviral inhibition of apoptosis protein repeat
LOC409406	probable nuclear transport factor 2	69.7913	61.9093	70.9774	67.5593	21.8776	22.7576	22.7482	22.4611	21.2437	18.0539	15.3079	18.2018	3.00783	3.71167	NA	NA	GO:0003674;GO:0005198;GO:0005215;GO:0005488;GO:0005515;GO:0008536;GO:0008565;GO:0017016;GO:0017056;GO:0019899;GO:0031267;GO:0042802;GO:0051020;GO:0061608;GO:0140104;GO:0140142;	GO:0000060;GO:0001817;GO:0001818;GO:0002225;GO:0002682;GO:0002684;GO:0002697;GO:0002699;GO:0002700;GO:0002702;GO:0002759;GO:0002760;GO:0002784;GO:0002805;GO:0002807;GO:0002831;GO:0002833;GO:0002920;GO:0002922;GO:0006606;GO:0006611;GO:0006810;GO:0006886;GO:0006913;GO:0008104;GO:0008150;GO:0009889;GO:0009891;GO:0009893;GO:0010574;GO:0015031;GO:0015833;GO:0017038;GO:0019222;GO:0031323;GO:0031325;GO:…	GO:0005575;GO:0005622;GO:0005623;GO:0005634;GO:0005635;GO:0005640;GO:0005643;GO:0005654;GO:0005737;GO:0005829;GO:0012505;GO:0016020;GO:0019867;GO:0031090;GO:0031965;GO:0031967;GO:0031968;GO:0031974;GO:0031975;GO:0031981;GO:0032991;GO:0042175;GO:0043226;GO:0043227;GO:0043229;GO:0043231;GO:0043233;GO:0044422;GO:0044424;GO:0044425;GO:0044428;GO:0044444;GO:0044446;GO:0044464;GO:0044613;GO:0070013;GO:…	Nuclear transport factor 2 (NTF2) domain|Nuclear transport factor 2 (NTF2) domain
LOC409410	plasminogen activator inhibitor 1 RNA-binding protein	152.937	207.677	159.682	173.432	65.9851	57.5246	70.6176	64.7091	28.5818	26.5956	10.1466	21.7746	2.68018	7.96486	K13199 SERBP1; plasminogen activator inhibitor 1 RNA-binding protein	NA	GO:0003674;GO:0003676;GO:0003723;GO:0003729;GO:0003730;GO:0005488;GO:0005515;GO:0097159;GO:1901363;	GO:0006325;GO:0006355;GO:0006464;GO:0006479;GO:0006807;GO:0006996;GO:0008150;GO:0008152;GO:0008213;GO:0009889;GO:0009892;GO:0009894;GO:0009987;GO:0010468;GO:0010556;GO:0010605;GO:0010608;GO:0010629;GO:0010941;GO:0016043;GO:0016246;GO:0016441;GO:0016458;GO:0016569;GO:0016570;GO:0016571;GO:0018022;GO:0018193;GO:0018205;GO:0019219;GO:0019222;GO:0019538;GO:0031047;GO:0031323;GO:0031326;GO:0031329;GO:…	GO:0005575;GO:0005622;GO:0005623;GO:0005634;GO:0005694;GO:0005700;GO:0005701;GO:0005703;GO:0005737;GO:0005829;GO:0005886;GO:0010369;GO:0016020;GO:0016442;GO:0031332;GO:0032991;GO:0043226;GO:0043227;GO:0043228;GO:0043229;GO:0043231;GO:0043232;GO:0044422;GO:0044424;GO:0044427;GO:0044444;GO:0044446;GO:0044464;GO:0071944;GO:0098687;GO:1990904;	Hyaluronan / mRNA binding family|Hyaluronan / mRNA binding family
LOC409423	male-specific lethal 1 homolog	24.3797	24.5334	23.5707	24.1613	7.10271	5.20804	7.59994	6.6369	2.37539	2.59789	2.04572	2.33967	3.64045	10.3268	K13163 MSL1; male-specific lethal 1|K14820 BRX1, BRIX1; ribosome biogenesis protein BRX1	NA	GO:0001067;GO:0003674;GO:0003676;GO:0003677;GO:0003682;GO:0005488;GO:0005515;GO:0019899;GO:0031625;GO:0044212;GO:0044389;GO:0046983;GO:0097159;GO:1901363;	GO:0006325;GO:0006355;GO:0006464;GO:0006473;GO:0006475;GO:0006807;GO:0006996;GO:0007549;GO:0008150;GO:0008152;GO:0009047;GO:0009889;GO:0009891;GO:0009893;GO:0009987;GO:0010468;GO:0010556;GO:0010557;GO:0010604;GO:0010628;GO:0010639;GO:0016043;GO:0016457;GO:0016569;GO:0016570;GO:0016573;GO:0018193;GO:0018205;GO:0018393;GO:0018394;GO:0019219;GO:0019222;GO:0019538;GO:0022607;GO:0031323;GO:0031325;GO:…	GO:0000123;GO:0000228;GO:0000803;GO:0000805;GO:0005575;GO:0005622;GO:0005623;GO:0005634;GO:0005654;GO:0005694;GO:0016456;GO:0031248;GO:0031974;GO:0031981;GO:0032991;GO:0043226;GO:0043227;GO:0043228;GO:0043229;GO:0043231;GO:0043232;GO:0043233;GO:0044422;GO:0044424;GO:0044427;GO:0044428;GO:0044446;GO:0044451;GO:0044464;GO:0046536;GO:0070013;GO:0072487;GO:1902493;GO:1902494;GO:1902562;GO:1990234;GO:…	PEHE|PEHE
LOC409430	serine/threonine-protein phosphatase alpha-2 isoform	749.647	734.537	657.507	713.897	254.642	236.963	259.851	250.485	107.841	124.356	56.8239	96.3405	2.85006	7.41014	K06269 PPP1C; serine/threonine-protein phosphatase PP1 catalytic subunit [EC:3.1.3.16]	ko03015:mRNA surveillance pathway|ko04022:cGMP-PKG signaling pathway|ko04024:cAMP signaling pathway|ko04113:Meiosis - yeast|ko04114:Oocyte meiosis|ko04218:Cellular senescence|ko04261:Adrenergic signaling in cardiomyocytes|ko04270:Vascular smooth muscle contraction|ko04390:Hippo signaling pathway|ko04510:Focal adhesion|ko04611:Platelet activation|ko04720:Long-term potentiation|ko04728:Dopaminergic…	GO:0003674;GO:0003824;GO:0004721;GO:0004722;GO:0005488;GO:0005515;GO:0005521;GO:0008022;GO:0008047;GO:0008157;GO:0016787;GO:0016788;GO:0016791;GO:0017018;GO:0019208;GO:0019211;GO:0019888;GO:0019899;GO:0019900;GO:0019901;GO:0019902;GO:0019903;GO:0019904;GO:0030234;GO:0042578;GO:0043021;GO:0044877;GO:0045296;GO:0047485;GO:0050839;GO:0072542;GO:0098631;GO:0098632;GO:0098641;GO:0098772;GO:0140096;GO:…	GO:0000003;GO:0000070;GO:0000226;GO:0000278;GO:0000280;GO:0000819;GO:0000902;GO:0000904;GO:0001763;GO:0002009;GO:0003006;GO:0003008;GO:0005975;GO:0005976;GO:0005977;GO:0005979;GO:0005981;GO:0006073;GO:0006091;GO:0006109;GO:0006112;GO:0006323;GO:0006417;GO:0006446;GO:0006464;GO:0006470;GO:0006793;GO:0006796;GO:0006807;GO:0006928;GO:0006935;GO:0006950;GO:0006996;GO:0006997;GO:0006998;GO:0007010;GO:…	GO:0000164;GO:0005575;GO:0005622;GO:0005623;GO:0005634;GO:0005635;GO:0005654;GO:0005694;GO:0005700;GO:0005730;GO:0005737;GO:0005739;GO:0005740;GO:0005741;GO:0005829;GO:0005886;GO:0005911;GO:0005912;GO:0005913;GO:0008287;GO:0012505;GO:0016020;GO:0019867;GO:0030054;GO:0030425;GO:0031090;GO:0031965;GO:0031966;GO:0031967;GO:0031968;GO:0031974;GO:0031975;GO:0031981;GO:0032991;GO:0036477;GO:0042587;GO:…	Serine threonine-protein phosphatase
LOC409433	protein RCC2 homolog	36.1835	38.1501	32.3259	35.5532	10.6037	10.4261	11.03	10.6866	3.63416	4.58222	1.7697	3.3287	3.32688	10.6808	NA	NA	GO:0003674;GO:0005488;GO:0005515;GO:0008017;GO:0008092;GO:0015631;GO:0017016;GO:0017048;GO:0019899;GO:0019900;GO:0019901;GO:0019904;GO:0031267;GO:0048365;GO:0051020;	GO:0001667;GO:0001755;GO:0001952;GO:0001953;GO:0006928;GO:0007044;GO:0007045;GO:0007154;GO:0007155;GO:0007160;GO:0007162;GO:0007165;GO:0007166;GO:0007229;GO:0007275;GO:0007346;GO:0008104;GO:0008150;GO:0009888;GO:0009987;GO:0010389;GO:0010564;GO:0010721;GO:0010762;GO:0010769;GO:0010771;GO:0010810;GO:0010812;GO:0010971;GO:0014031;GO:0014032;GO:0014033;GO:0016043;GO:0016477;GO:0022603;GO:0022604;GO:…	GO:0000775;GO:0005575;GO:0005622;GO:0005623;GO:0005634;GO:0005694;GO:0005730;GO:0005737;GO:0005768;GO:0005769;GO:0005819;GO:0005829;GO:0005856;GO:0005886;GO:0010008;GO:0012505;GO:0015630;GO:0016020;GO:0030496;GO:0031090;GO:0031410;GO:0031901;GO:0031974;GO:0031981;GO:0031982;GO:0034506;GO:0043226;GO:0043227;GO:0043228;GO:0043229;GO:0043231;GO:0043232;GO:0043233;GO:0044422;GO:0044424;GO:0044427;GO:…	Regulator of chromosome condensation (RCC1) repeat
LOC409435	phosphatidylinositol-binding clathrin assembly protein LAP	34.778	42.5213	36.7157	38.005	17.3514	14.2017	12.3774	14.6435	6.36289	6.82961	6.03854	6.41035	2.59535	5.9287	K20043 SNAP91, AP180, CALM; clathrin coat assembly protein AP180|K20044 PICALM; phosphatidylinositol-binding clathrin assembly protein|K20241 WDR44, RAB11BP; WD repeat-containing protein 44	NA	GO:0000149;GO:0000822;GO:0003674;GO:0005102;GO:0005488;GO:0005515;GO:0005543;GO:0005545;GO:0005546;GO:0008144;GO:0008289;GO:0017016;GO:0017124;GO:0017137;GO:0019899;GO:0019900;GO:0019901;GO:0019904;GO:0030276;GO:0030674;GO:0031267;GO:0032050;GO:0035091;GO:0035615;GO:0036094;GO:0038024;GO:0042169;GO:0042802;GO:0043167;GO:0043168;GO:0043178;GO:0043274;GO:0050750;GO:0051020;GO:0060090;GO:0070325;GO:…	GO:0000041;GO:0000902;GO:0000904;GO:0001505;GO:0001558;GO:0002376;GO:0002520;GO:0003008;GO:0006355;GO:0006508;GO:0006511;GO:0006807;GO:0006810;GO:0006811;GO:0006812;GO:0006826;GO:0006836;GO:0006897;GO:0006898;GO:0006900;GO:0006996;GO:0007154;GO:0007163;GO:0007267;GO:0007268;GO:0007269;GO:0007270;GO:0007275;GO:0007399;GO:0007409;GO:0007568;GO:0007610;GO:0007611;GO:0008104;GO:0008150;GO:0008152;GO:…	GO:0005575;GO:0005622;GO:0005623;GO:0005634;GO:0005737;GO:0005768;GO:0005769;GO:0005829;GO:0005886;GO:0005905;GO:0008021;GO:0009986;GO:0010008;GO:0012505;GO:0012506;GO:0014069;GO:0016020;GO:0016234;GO:0019897;GO:0019898;GO:0030117;GO:0030118;GO:0030119;GO:0030120;GO:0030122;GO:0030125;GO:0030128;GO:0030131;GO:0030132;GO:0030133;GO:0030135;GO:0030136;GO:0030139;GO:0030424;GO:0030659;GO:0030662;GO:…	ANTH domain|ANTH domain|ANTH domain|ANTH domain|ANTH domain|ANTH domain|ANTH domain|ANTH domain|ANTH domain|ANTH domain|ANTH domain|ANTH domain|ANTH domain|ANTH domain|ANTH domain|ANTH domain|ANTH domain|ANTH domain
LOC409438	tumor susceptibility gene 101 protein	31.4823	30.6676	31.7177	31.2892	10.6869	11.714	12.9122	11.771	8.52673	10.4817	4.58606	7.86483	2.65815	3.97837	K12183 TSG101, STP22, VPS23; ESCRT-I complex subunit TSG101	ko04144:Endocytosis	GO:0003674;GO:0003676;GO:0003677;GO:0003712;GO:0003713;GO:0003714;GO:0005488;GO:0005515;GO:0019899;GO:0030374;GO:0031625;GO:0032182;GO:0042802;GO:0042803;GO:0043130;GO:0044389;GO:0044877;GO:0046790;GO:0046983;GO:0048306;GO:0097159;GO:0140110;GO:1901363;	GO:0001558;GO:0001932;GO:0001933;GO:0006355;GO:0006464;GO:0006469;GO:0006508;GO:0006511;GO:0006513;GO:0006807;GO:0006810;GO:0006858;GO:0006887;GO:0006914;GO:0006996;GO:0007032;GO:0007034;GO:0007041;GO:0007049;GO:0007050;GO:0007163;GO:0007175;GO:0007176;GO:0007275;GO:0007399;GO:0008150;GO:0008152;GO:0008285;GO:0008333;GO:0008544;GO:0009056;GO:0009057;GO:0009888;GO:0009889;GO:0009890;GO:0009891;GO:…	GO:0000813;GO:0005575;GO:0005576;GO:0005615;GO:0005622;GO:0005623;GO:0005634;GO:0005730;GO:0005737;GO:0005768;GO:0005769;GO:0005770;GO:0005771;GO:0005829;GO:0005886;GO:0010008;GO:0012505;GO:0016020;GO:0031090;GO:0031410;GO:0031974;GO:0031981;GO:0031982;GO:0032991;GO:0036452;GO:0043226;GO:0043227;GO:0043228;GO:0043229;GO:0043230;GO:0043231;GO:0043232;GO:0043233;GO:0044421;GO:0044422;GO:0044424;GO:…	Vps23 core domain
LOC409442	protein NipSnap	90.9211	71.5645	73.533	78.6728	24.6408	26.9284	32.3832	27.9841	17.2867	19.1964	10.5229	15.6687	2.81134	5.02103	K19269 PGP, PGLP; phosphoglycolate phosphatase [EC:3.1.3.18 3.1.3.48]	ko00630:Glyoxylate and dicarboxylate metabolism	GO:0003674;GO:0005488;GO:0042165;	GO:0003008;GO:0006091;GO:0006119;GO:0006139;GO:0006163;GO:0006164;GO:0006725;GO:0006753;GO:0006754;GO:0006793;GO:0006796;GO:0006807;GO:0007600;GO:0008150;GO:0008152;GO:0009058;GO:0009117;GO:0009123;GO:0009124;GO:0009126;GO:0009127;GO:0009141;GO:0009142;GO:0009144;GO:0009145;GO:0009150;GO:0009152;GO:0009156;GO:0009161;GO:0009165;GO:0009167;GO:0009168;GO:0009199;GO:0009201;GO:0009205;GO:0009206;GO:…	GO:0005575;GO:0005622;GO:0005623;GO:0005737;GO:0005739;GO:0005740;GO:0005741;GO:0005886;GO:0016020;GO:0019867;GO:0031090;GO:0031966;GO:0031967;GO:0031968;GO:0031975;GO:0043226;GO:0043227;GO:0043229;GO:0043231;GO:0044422;GO:0044424;GO:0044425;GO:0044429;GO:0044444;GO:0044446;GO:0044456;GO:0044459;GO:0044464;GO:0045202;GO:0071944;GO:0097060;GO:0098588;GO:0098590;GO:0098805;	NIPSNAP
LOC409457	eIF-2-alpha kinase activator GCN1	27.9988	39.9413	30.4201	32.7867	9.64779	9.86988	11.5522	10.3566	2.74928	2.57744	1.25569	2.19414	3.16578	14.9429	NA	NA	GO:0003674;GO:0003676;GO:0003723;GO:0005488;GO:0005515;GO:0008135;GO:0097159;GO:1901363;	GO:0001932;GO:0001934;GO:0006355;GO:0006357;GO:0006412;GO:0006417;GO:0006518;GO:0006807;GO:0006950;GO:0006970;GO:0006972;GO:0007154;GO:0008150;GO:0008152;GO:0009058;GO:0009059;GO:0009267;GO:0009605;GO:0009628;GO:0009651;GO:0009889;GO:0009891;GO:0009893;GO:0009987;GO:0009991;GO:0010467;GO:0010468;GO:0010556;GO:0010557;GO:0010562;GO:0010604;GO:0010608;GO:0010628;GO:0010941;GO:0019219;GO:0019220;GO:…	GO:0005575;GO:0005622;GO:0005623;GO:0005737;GO:0005829;GO:0005840;GO:0005844;GO:0022626;GO:0032991;GO:0043226;GO:0043228;GO:0043229;GO:0043232;GO:0044424;GO:0044444;GO:0044445;GO:0044464;GO:1990904;	HEAT-like repeat
LOC409462	cyclin-dependent kinase 10	33.215	39.2369	30.9195	34.4571	10.1466	8.6102	12.6907	10.4825	4.56128	4.97006	1.97631	3.83588	3.28711	8.98284	K02449 CDK10; cyclin-dependent kinase 10 [EC:2.7.11.22]	NA	GO:0003674;GO:0003824;GO:0004672;GO:0004674;GO:0004693;GO:0016301;GO:0016740;GO:0016772;GO:0016773;GO:0097472;GO:0140096;GO:0060089;	GO:0000375;GO:0000377;GO:0000398;GO:0001932;GO:0001934;GO:0006139;GO:0006396;GO:0006397;GO:0006464;GO:0006468;GO:0006725;GO:0006793;GO:0006796;GO:0006807;GO:0007089;GO:0007346;GO:0008150;GO:0008152;GO:0008285;GO:0008380;GO:0009893;GO:0009966;GO:0009967;GO:0009987;GO:0010467;GO:0010562;GO:0010564;GO:0010604;GO:0010639;GO:0010646;GO:0010647;GO:0016070;GO:0016071;GO:0016310;GO:0018107;GO:0018193;GO:…	GO:0005575;GO:0005622;GO:0005623;GO:0005634;GO:0005654;GO:0005815;GO:0005856;GO:0005929;GO:0015630;GO:0016592;GO:0031974;GO:0031981;GO:0032991;GO:0036064;GO:0042995;GO:0043226;GO:0043227;GO:0043228;GO:0043229;GO:0043231;GO:0043232;GO:0043233;GO:0044422;GO:0044424;GO:0044428;GO:0044430;GO:0044441;GO:0044446;GO:0044451;GO:0044463;GO:0044464;GO:0070013;GO:0120025;GO:0120038;	Serine/Threonine protein kinases, catalytic domain
LOC409463	WD repeat-containing protein 63	18.3974	29.7232	20.3546	22.8251	8.11282	7.99448	7.38941	7.83224	2.26976	2.07647	0.970232	1.77216	2.91425	12.8798	K17770 TOM20; mitochondrial import receptor subunit TOM20	NA	GO:0003674;GO:0005488;GO:0005515;GO:0045503;GO:0045504;	GO:0006928;GO:0007017;GO:0007018;GO:0008150;GO:0009987;	GO:0005575;GO:0005622;GO:0005623;GO:0005856;GO:0005875;GO:0015630;GO:0030286;GO:0032991;GO:0043226;GO:0043228;GO:0043229;GO:0043232;GO:0044422;GO:0044424;GO:0044430;GO:0044446;GO:0044464;GO:1902494;	Testis development protein nyd-sp29|Testis development protein nyd-sp29|Testis development protein nyd-sp29|Testis development protein nyd-sp29
LOC409475	26S proteasome non-ATPase regulatory subunit 2	210.135	190.928	167.721	189.595	64.4235	66.9882	74.7647	68.7255	37.1787	34.7318	16.909	29.6065	2.75873	6.40383	K03028 PSMD2, RPN1; 26S proteasome regulatory subunit N1	ko03050:Proteasome|ko05169:Epstein-Barr virus infection	GO:0003674;GO:0005488;GO:0008270;GO:0043167;GO:0043169;GO:0046872;GO:0046914;	GO:0000003;GO:0001775;GO:0002119;GO:0002164;GO:0002252;GO:0002263;GO:0002274;GO:0002275;GO:0002283;GO:0002366;GO:0002376;GO:0002443;GO:0002444;GO:0002446;GO:0006464;GO:0006508;GO:0006511;GO:0006807;GO:0006810;GO:0006887;GO:0006955;GO:0007275;GO:0008150;GO:0008152;GO:0009056;GO:0009057;GO:0009791;GO:0009987;GO:0010498;GO:0016192;GO:0016579;GO:0019538;GO:0019941;GO:0030163;GO:0032501;GO:0032502;GO:…	GO:0000502;GO:0005575;GO:0005576;GO:0005622;GO:0005623;GO:0005634;GO:0005654;GO:0005737;GO:0005829;GO:0005838;GO:0008540;GO:0012505;GO:0022624;GO:0030141;GO:0031410;GO:0031597;GO:0031974;GO:0031981;GO:0031982;GO:0031983;GO:0032991;GO:0034515;GO:0034774;GO:0043226;GO:0043227;GO:0043229;GO:0043231;GO:0043233;GO:0044422;GO:0044424;GO:0044428;GO:0044433;GO:0044444;GO:0044445;GO:0044446;GO:0044464;GO:…	Proteasome/cyclosome repeat
LOC409476	nuclear cap-binding protein subunit 1	37.5814	49.903	39.0042	42.1629	16.5892	13.804	13.585	14.6594	3.45464	4.38465	1.24187	3.02705	2.87617	13.9287	K12882 NCBP1, CBP80; nuclear cap-binding protein subunit 1|K13288 orn, REX2, REXO2; oligoribonuclease [EC:3.1.-.-]	ko03008:Ribosome biogenesis in eukaryotes|ko03013:Nucleocytoplasmic transport|ko03015:mRNA surveillance pathway|ko03040:Spliceosome	GO:0000339;GO:0000340;GO:0003674;GO:0003676;GO:0003723;GO:0003729;GO:0005488;GO:0097159;GO:1901363;	GO:0000184;GO:0000245;GO:0000375;GO:0000377;GO:0000398;GO:0000956;GO:0001558;GO:0006139;GO:0006351;GO:0006353;GO:0006354;GO:0006366;GO:0006368;GO:0006369;GO:0006370;GO:0006379;GO:0006396;GO:0006397;GO:0006401;GO:0006402;GO:0006403;GO:0006405;GO:0006406;GO:0006417;GO:0006446;GO:0006611;GO:0006725;GO:0006807;GO:0006810;GO:0006886;GO:0006913;GO:0007154;GO:0007165;GO:0007166;GO:0007167;GO:0007169;GO:…	GO:0005575;GO:0005622;GO:0005623;GO:0005634;GO:0005654;GO:0005737;GO:0005739;GO:0005829;GO:0005845;GO:0005846;GO:0031974;GO:0031981;GO:0032991;GO:0034518;GO:0043226;GO:0043227;GO:0043229;GO:0043231;GO:0043233;GO:0044422;GO:0044424;GO:0044428;GO:0044444;GO:0044446;GO:0044464;GO:0070013;GO:1990904;	MIF4G like|MIF4G like|MIF4G like|MIF4G like
LOC409481	ADP-ribosylation factor 1	219.997	220.361	206.105	215.488	81.8009	73.4402	87.4217	80.8876	55.546	53.3014	25.1662	44.6712	2.66404	4.82386	K07937 ARF1_2; ADP-ribosylation factor 1/2	ko04072:Phospholipase D signaling pathway|ko04144:Endocytosis|ko05110:Vibrio cholerae infection|ko05134:Legionellosis	GO:0003674;GO:0003824;GO:0003924;GO:0016462;GO:0016787;GO:0016817;GO:0016818;GO:0017111;	GO:0000003;GO:0000278;GO:0000280;GO:0000281;GO:0000910;GO:0001505;GO:0001654;GO:0001745;GO:0002682;GO:0003006;GO:0006810;GO:0006836;GO:0006886;GO:0006892;GO:0006893;GO:0006897;GO:0006996;GO:0007005;GO:0007049;GO:0007112;GO:0007140;GO:0007154;GO:0007165;GO:0007264;GO:0007265;GO:0007267;GO:0007268;GO:0007269;GO:0007275;GO:0007276;GO:0007281;GO:0007292;GO:0007399;GO:0007423;GO:0008104;GO:0008150;GO:…	GO:0005575;GO:0005622;GO:0005623;GO:0005737;GO:0005783;GO:0005794;GO:0005795;GO:0005886;GO:0012505;GO:0016020;GO:0031984;GO:0032153;GO:0032154;GO:0032155;GO:0043226;GO:0043227;GO:0043229;GO:0043231;GO:0044422;GO:0044424;GO:0044425;GO:0044431;GO:0044444;GO:0044446;GO:0044459;GO:0044464;GO:0045177;GO:0071944;GO:0098590;GO:0098791;	Signal recognition particle receptor beta subunit|Signal recognition particle receptor beta subunit
LOC409483	protein lin-54 homolog	12.1362	13.4952	9.37809	11.6698	4.04855	3.14629	4.00491	3.73325	0.720507	0.973752	0.286058	0.660106	3.12592	17.6787	K21776 LIN54; protein lin-54	ko04218:Cellular senescence	GO:0000976;GO:0000977;GO:0001012;GO:0001067;GO:0003674;GO:0003676;GO:0003677;GO:0003690;GO:0005488;GO:0005515;GO:0043565;GO:0044212;GO:0097159;GO:1901363;GO:1990837;	GO:0000003;GO:0000122;GO:0002064;GO:0002065;GO:0002066;GO:0003006;GO:0006139;GO:0006259;GO:0006277;GO:0006355;GO:0006357;GO:0006725;GO:0006807;GO:0006928;GO:0007275;GO:0007276;GO:0007281;GO:0007292;GO:0007304;GO:0007306;GO:0007307;GO:0007568;GO:0008150;GO:0008152;GO:0008340;GO:0009058;GO:0009059;GO:0009653;GO:0009888;GO:0009889;GO:0009890;GO:0009892;GO:0009987;GO:0010259;GO:0010468;GO:0010556;GO:…	GO:0000228;GO:0000785;GO:0000793;GO:0000794;GO:0005575;GO:0005622;GO:0005623;GO:0005634;GO:0005654;GO:0005694;GO:0005700;GO:0017053;GO:0030849;GO:0031523;GO:0031974;GO:0031981;GO:0032991;GO:0043226;GO:0043227;GO:0043228;GO:0043229;GO:0043231;GO:0043232;GO:0043233;GO:0044422;GO:0044424;GO:0044427;GO:0044428;GO:0044446;GO:0044451;GO:0044464;GO:0070013;GO:0070176;GO:0090568;GO:0090571;	Tesmin/TSO1-like CXC domain, cysteine-rich domain|Tesmin/TSO1-like CXC domain, cysteine-rich domain|Tesmin/TSO1-like CXC domain, cysteine-rich domain
LOC409486	RNA-binding protein 4.1	217.546	223.388	223.072	221.335	87.5925	73.8836	87.4541	82.9767	51.7994	55.504	37.6879	48.3304	2.66744	4.57963	NA	NA	NA	NA	NA	RNA recognition motif|RNA recognition motif|RNA recognition motif|RNA recognition motif|RNA recognition motif|RNA recognition motif|RNA recognition motif|RNA recognition motif|RNA recognition motif
LOC409499	UDP-glucose 4-epimerase	134.378	151.45	144.766	143.531	52.1713	52.8646	53.0122	52.6827	35.6978	31.8455	21.1409	29.5614	2.72445	4.85536	K01784 galE, GALE; UDP-glucose 4-epimerase [EC:5.1.3.2]	ko00052:Galactose metabolism|ko00520:Amino sugar and nucleotide sugar metabolism	GO:0003674;GO:0003824;GO:0003974;GO:0003978;GO:0016853;GO:0016854;GO:0016857;	GO:0000003;GO:0002119;GO:0002164;GO:0003006;GO:0005975;GO:0005996;GO:0006012;GO:0006950;GO:0006952;GO:0007275;GO:0007548;GO:0008150;GO:0008152;GO:0008406;GO:0009605;GO:0009607;GO:0009617;GO:0009653;GO:0009790;GO:0009791;GO:0009792;GO:0009887;GO:0009966;GO:0009968;GO:0010646;GO:0010648;GO:0019318;GO:0022414;GO:0023051;GO:0023057;GO:0030334;GO:0032501;GO:0032502;GO:0032879;GO:0035262;GO:0040012;GO:…	NA	GDP-mannose 4,6 dehydratase|GDP-mannose 4,6 dehydratase
LOC409500	mitochondrial import receptor subunit TOM22 homolog	81.777	83.8077	81.7355	82.4401	26.2939	26.2531	27.9506	26.8325	21.3656	22.0793	14.1556	19.2002	3.0724	4.29371	K17769 TOM22; mitochondrial import receptor subunit TOM22	NA	GO:0003674;GO:0005215;GO:0008320;GO:0008565;GO:0015399;GO:0015405;GO:0015450;GO:0022804;GO:0022857;GO:0022884;GO:0042887;GO:1904680;	GO:0006605;GO:0006626;GO:0006810;GO:0006839;GO:0006886;GO:0006996;GO:0007005;GO:0007006;GO:0008104;GO:0008150;GO:0009987;GO:0015031;GO:0015833;GO:0016043;GO:0017038;GO:0030150;GO:0033036;GO:0033365;GO:0034613;GO:0042886;GO:0044743;GO:0045040;GO:0045184;GO:0046907;GO:0051179;GO:0051234;GO:0051641;GO:0051649;GO:0055085;GO:0061024;GO:0065002;GO:0070585;GO:0070727;GO:0071702;GO:0071705;GO:0071806;GO:…	GO:0005575;GO:0005622;GO:0005623;GO:0005737;GO:0005739;GO:0005740;GO:0005741;GO:0005742;GO:0016020;GO:0016021;GO:0019867;GO:0031090;GO:0031224;GO:0031300;GO:0031301;GO:0031306;GO:0031307;GO:0031966;GO:0031967;GO:0031968;GO:0031975;GO:0032592;GO:0032991;GO:0043226;GO:0043227;GO:0043229;GO:0043231;GO:0044422;GO:0044424;GO:0044425;GO:0044429;GO:0044444;GO:0044446;GO:0044455;GO:0044464;GO:0098573;GO:…	Mitochondrial import receptor subunit Tom22
LOC409501	SWI/SNF complex subunit SMARCC2	97.9018	114.677	93.0855	101.888	30.2692	24.2232	29.0348	27.8424	9.13727	9.27047	3.48775	7.2985	3.65946	13.9602	K11649 SMARCC; SWI/SNF related-matrix-associated actin-dependent regulator of chromatin subfamily C	ko04714:Thermogenesis|ko05225:Hepatocellular carcinoma	GO:0000981;GO:0003674;GO:0003682;GO:0003700;GO:0003712;GO:0003713;GO:0005488;GO:0005515;GO:0042802;GO:0047485;GO:0140110;	GO:0000003;GO:0000122;GO:0002009;GO:0002119;GO:0002164;GO:0002165;GO:0002682;GO:0003002;GO:0003006;GO:0006323;GO:0006325;GO:0006333;GO:0006337;GO:0006338;GO:0006355;GO:0006357;GO:0006996;GO:0007154;GO:0007165;GO:0007166;GO:0007167;GO:0007169;GO:0007275;GO:0007346;GO:0007389;GO:0007399;GO:0007406;GO:0007417;GO:0007420;GO:0007444;GO:0007472;GO:0007474;GO:0007476;GO:0007478;GO:0007480;GO:0007548;GO:…	GO:0000228;GO:0000785;GO:0000790;GO:0000803;GO:0001741;GO:0005575;GO:0005622;GO:0005623;GO:0005634;GO:0005654;GO:0005694;GO:0005737;GO:0016514;GO:0016586;GO:0031974;GO:0031981;GO:0032991;GO:0035060;GO:0043226;GO:0043227;GO:0043228;GO:0043229;GO:0043231;GO:0043232;GO:0043233;GO:0044422;GO:0044424;GO:0044427;GO:0044428;GO:0044446;GO:0044454;GO:0044464;GO:0070013;GO:0070603;GO:0071564;GO:0071565;GO:…	SWIRM-associated region 1
LOC409508	S-adenosylmethionine mitochondrial carrier protein	16.5879	14.4205	14.2611	15.0899	5.62641	6.55925	5.81302	5.99956	3.3983	2.34933	1.51067	2.41943	2.51516	6.23694	K15111 SLC25A26; solute carrier family 25 (mitochondrial S-adenosylmethionine transporter), member 26	NA	GO:0000095;GO:0003674;GO:0005215;GO:0015238;GO:0022857;GO:0051184;GO:0051185;GO:1901682;	GO:0006810;GO:0006811;GO:0006839;GO:0006855;GO:0008150;GO:0015805;GO:0015893;GO:0042221;GO:0042493;GO:0050896;GO:0051179;GO:0051181;GO:0051182;GO:0051234;GO:0055085;GO:0071702;GO:0072348;GO:1901962;	GO:0005575;GO:0005622;GO:0005623;GO:0005737;GO:0005739;GO:0005740;GO:0005743;GO:0016020;GO:0016021;GO:0019866;GO:0031090;GO:0031224;GO:0031966;GO:0031967;GO:0031975;GO:0043226;GO:0043227;GO:0043229;GO:0043231;GO:0044422;GO:0044424;GO:0044425;GO:0044429;GO:0044444;GO:0044446;GO:0044464;	Mitochondrial carrier protein|Mitochondrial carrier protein|Mitochondrial carrier protein
LOC409521	hsp70-binding protein 1	57.2078	50.5555	53.4567	53.74	19.3864	23.0758	23.9227	22.1283	24.748	24.3648	12.7746	20.6292	2.42856	2.60505	K09562 HSPBP1, FES1; hsp70-interacting protein	ko04141:Protein processing in endoplasmic reticulum	GO:0003674;GO:0004857;GO:0005488;GO:0005515;GO:0019899;GO:0030234;GO:0031625;GO:0044389;GO:0098772;	GO:0006457;GO:0008150;GO:0009893;GO:0009894;GO:0009896;GO:0009987;GO:0010604;GO:0019222;GO:0030162;GO:0031323;GO:0031325;GO:0031329;GO:0031331;GO:0031396;GO:0031398;GO:0031399;GO:0031401;GO:0032268;GO:0032270;GO:0032434;GO:0032436;GO:0042176;GO:0043086;GO:0044092;GO:0045732;GO:0045862;GO:0048518;GO:0048522;GO:0050789;GO:0050790;GO:0050794;GO:0051171;GO:0051173;GO:0051246;GO:0051247;GO:0060255;GO:…	NA	HSPA (heat shock 70kDa) binding protein, cytoplasmic cochaperone 1
LOC409523	mitogen-activated protein kinase 1	24.4334	27.4897	24.178	25.3671	8.60924	6.96942	8.60108	8.05991	4.8429	4.52822	1.17853	3.51655	3.14731	7.21362	K04371 ERK, MAPK1_3; mitogen-activated protein kinase 1/3 [EC:2.7.11.24]	ko01521:EGFR tyrosine kinase inhibitor resistance|ko01522:Endocrine resistance|ko01524:Platinum drug resistance|ko04010:MAPK signaling pathway|ko04011:MAPK signaling pathway - yeast|ko04012:ErbB signaling pathway|ko04013:MAPK signaling pathway - fly|ko04014:Ras signaling pathway|ko04015:Rap1 signaling pathway|ko04022:cGMP-PKG signaling pathway|ko04024:cAMP signaling pathway|ko04062:Chemokine sign…	GO:0003674;GO:0003824;GO:0004672;GO:0004674;GO:0004707;GO:0005488;GO:0005515;GO:0008134;GO:0016301;GO:0016740;GO:0016772;GO:0016773;GO:0019899;GO:0019900;GO:0019901;GO:0140096;	GO:0000003;GO:0000165;GO:0000278;GO:0000302;GO:0001556;GO:0001654;GO:0001745;GO:0001751;GO:0001752;GO:0001754;GO:0002009;GO:0002119;GO:0002164;GO:0002165;GO:0002252;GO:0002376;GO:0003002;GO:0003006;GO:0006355;GO:0006357;GO:0006464;GO:0006468;GO:0006793;GO:0006796;GO:0006807;GO:0006950;GO:0006952;GO:0006979;GO:0007049;GO:0007154;GO:0007165;GO:0007166;GO:0007167;GO:0007169;GO:0007173;GO:0007264;GO:…	GO:0005575;GO:0005622;GO:0005623;GO:0005634;GO:0005737;GO:0005829;GO:0030054;GO:0031594;GO:0043226;GO:0043227;GO:0043229;GO:0043231;GO:0044424;GO:0044444;GO:0044464;GO:0045202;	Mitogen-activated protein kinase|Mitogen-activated protein kinase
LOC409531	NECAP-like protein CG9132	38.63	29.0295	35.4017	34.3537	11.5671	9.84114	10.9794	10.7959	7.84492	10.5703	4.69717	7.70414	3.18212	4.45913	K20069 NECAP1_2; adaptin ear-binding coat-associated protein 1/2	NA	NA	GO:0006810;GO:0006897;GO:0008150;GO:0009987;GO:0016043;GO:0016192;GO:0051179;GO:0051234;GO:0061024;GO:0071840;GO:0098657;	GO:0005575;GO:0005622;GO:0005623;GO:0005737;GO:0005829;GO:0005905;GO:0012505;GO:0012506;GO:0016020;GO:0030117;GO:0030118;GO:0030120;GO:0030125;GO:0030135;GO:0030136;GO:0030659;GO:0030662;GO:0030665;GO:0031090;GO:0031410;GO:0031982;GO:0032991;GO:0043226;GO:0043227;GO:0043229;GO:0044422;GO:0044424;GO:0044425;GO:0044433;GO:0044444;GO:0044446;GO:0044464;GO:0048475;GO:0097708;GO:0098588;GO:0098796;GO:…	Protein of unknown function (DUF1681)|Protein of unknown function (DUF1681)
LOC409532	NAD-dependent protein deacetylase Sirt2	39.9108	33.1173	40.0741	37.7007	14.6192	14.1967	16.2195	15.0118	13.1384	10.8884	5.82993	9.95223	2.51141	3.78817	K11412 SIRT2, SIR2L2; NAD+-dependent protein deacetylase sirtuin 2 [EC:2.3.1.286]|K11413 SIRT3, SIR2L3; NAD+-dependent protein deacetylase sirtuin 3 [EC:2.3.1.286]	ko05230:Central carbon metabolism in cancer	GO:0000166;GO:0003674;GO:0003676;GO:0003677;GO:0003682;GO:0003824;GO:0003950;GO:0004407;GO:0005488;GO:0005515;GO:0008134;GO:0008270;GO:0016740;GO:0016757;GO:0016763;GO:0016787;GO:0016810;GO:0016811;GO:0017136;GO:0019213;GO:0019899;GO:0031078;GO:0032041;GO:0032182;GO:0033558;GO:0034739;GO:0034979;GO:0035035;GO:0036094;GO:0042826;GO:0042903;GO:0043130;GO:0043167;GO:0043168;GO:0043169;GO:0043565;GO:…	GO:0000122;GO:0000183;GO:0001666;GO:0001932;GO:0001933;GO:0002237;GO:0002791;GO:0002793;GO:0002831;GO:0002832;GO:0006091;GO:0006325;GO:0006342;GO:0006348;GO:0006355;GO:0006357;GO:0006464;GO:0006471;GO:0006476;GO:0006508;GO:0006511;GO:0006629;GO:0006807;GO:0006950;GO:0006979;GO:0006996;GO:0007005;GO:0007088;GO:0007096;GO:0007154;GO:0007165;GO:0007166;GO:0007167;GO:0007169;GO:0007272;GO:0007275;GO:…	GO:0000228;GO:0000785;GO:0000790;GO:0000792;GO:0005575;GO:0005622;GO:0005623;GO:0005634;GO:0005654;GO:0005677;GO:0005694;GO:0005720;GO:0005730;GO:0005737;GO:0005739;GO:0005740;GO:0005743;GO:0005759;GO:0005813;GO:0005814;GO:0005815;GO:0005819;GO:0005829;GO:0005856;GO:0005874;GO:0005886;GO:0005911;GO:0015630;GO:0016020;GO:0017053;GO:0019866;GO:0030054;GO:0030424;GO:0030496;GO:0031090;GO:0031966;GO:…	Sir2 family|Sir2 family|Sir2 family
LOC409538	lysoplasmalogenase-like protein TMEM86A	11.9085	9.82071	10.5663	10.7652	3.27175	2.72547	3.21516	3.07079	1.84357	1.68138	1.65921	1.72805	3.50567	6.22966	K18575 TMEM86B; alkenylglycerophosphocholine hydrolase [EC:3.3.2.2]	ko00565:Ether lipid metabolism	NA	NA	NA	YhhN family
LOC409543	importin subunit alpha-7	73.0773	68.4476	61.3687	67.6312	29.5185	26.4507	28.4151	28.1281	13.3254	15.7421	6.39897	11.8222	2.4044	5.72071	K15042 KPNA5_6; importin subunit alpha-6/7|K15043 KPNA2_7; importin subunit alpha-1/8	ko05164:Influenza A	GO:0003674;GO:0005048;GO:0005215;GO:0005488;GO:0005515;GO:0008139;GO:0008565;GO:0033218;GO:0042277;	GO:0000003;GO:0000018;GO:0000737;GO:0006139;GO:0006259;GO:0006308;GO:0006309;GO:0006355;GO:0006357;GO:0006606;GO:0006607;GO:0006725;GO:0006807;GO:0006810;GO:0006886;GO:0006913;GO:0006915;GO:0006921;GO:0007154;GO:0007165;GO:0007267;GO:0007276;GO:0007283;GO:0007565;GO:0008104;GO:0008150;GO:0008152;GO:0008219;GO:0009056;GO:0009057;GO:0009889;GO:0009891;GO:0009893;GO:0009987;GO:0010468;GO:0010556;GO:…	GO:0005575;GO:0005622;GO:0005623;GO:0005634;GO:0005635;GO:0005643;GO:0005654;GO:0005737;GO:0005829;GO:0012505;GO:0030425;GO:0031967;GO:0031974;GO:0031975;GO:0031981;GO:0032991;GO:0036477;GO:0042995;GO:0043005;GO:0043226;GO:0043227;GO:0043229;GO:0043231;GO:0043233;GO:0044422;GO:0044424;GO:0044428;GO:0044444;GO:0044446;GO:0044463;GO:0044464;GO:0070013;GO:0097447;GO:0097458;GO:0120025;GO:0120038;	Belongs to the importin alpha family
LOC409544	ruvB-like 1	31.1017	41.6257	30.8268	34.5181	11.3041	8.96594	11.6069	10.6256	2.76021	3.15719	0.978183	2.29853	3.24857	15.0175	K04499 RUVBL1, RVB1, INO80H; RuvB-like protein 1 [EC:3.6.4.12]	ko04310:Wnt signaling pathway	GO:0000166;GO:0001085;GO:0001091;GO:0001094;GO:0001098;GO:0001099;GO:0003674;GO:0003678;GO:0003712;GO:0003713;GO:0003824;GO:0004003;GO:0004386;GO:0005488;GO:0005515;GO:0005524;GO:0008026;GO:0008094;GO:0008134;GO:0008144;GO:0016462;GO:0016787;GO:0016817;GO:0016818;GO:0016887;GO:0017025;GO:0017076;GO:0017111;GO:0019899;GO:0030554;GO:0032553;GO:0032555;GO:0032559;GO:0035639;GO:0036094;GO:0042623;GO:…	GO:0000003;GO:0000226;GO:0000278;GO:0000280;GO:0000491;GO:0000492;GO:0002119;GO:0002164;GO:0006323;GO:0006325;GO:0006333;GO:0006334;GO:0006336;GO:0006338;GO:0006355;GO:0006357;GO:0006417;GO:0006464;GO:0006473;GO:0006475;GO:0006508;GO:0006807;GO:0006996;GO:0007010;GO:0007017;GO:0007049;GO:0007051;GO:0007052;GO:0007154;GO:0007165;GO:0007275;GO:0007276;GO:0007283;GO:0007507;GO:0008150;GO:0008152;GO:…	GO:0000123;GO:0000228;GO:0000785;GO:0000790;GO:0000812;GO:0005575;GO:0005622;GO:0005623;GO:0005634;GO:0005654;GO:0005694;GO:0005737;GO:0005815;GO:0005829;GO:0005856;GO:0015630;GO:0016020;GO:0016363;GO:0031011;GO:0031248;GO:0031974;GO:0031981;GO:0032991;GO:0033202;GO:0034399;GO:0034708;GO:0035060;GO:0035097;GO:0035267;GO:0043189;GO:0043226;GO:0043227;GO:0043228;GO:0043229;GO:0043231;GO:0043232;GO:…	Proposed core component of the chromatin remodeling Ino80 complex which is involved in transcriptional regulation, DNA replication and probably DNA repair
LOC409550	eukaryotic translation initiation factor 3 subunit D	172.395	198.617	170.741	180.584	58.8983	57.9319	64.4845	60.4382	22.2149	24.5087	10.048	18.9239	2.98791	9.54267	K03251 EIF3D; translation initiation factor 3 subunit D	ko03013:Nucleocytoplasmic transport	GO:0000339;GO:0003674;GO:0003676;GO:0003723;GO:0003729;GO:0003743;GO:0005488;GO:0005515;GO:0008135;GO:0097159;GO:0098808;GO:1901363;	GO:0001732;GO:0002181;GO:0002183;GO:0002191;GO:0006412;GO:0006413;GO:0006417;GO:0006446;GO:0006518;GO:0006807;GO:0008150;GO:0008152;GO:0009058;GO:0009059;GO:0009889;GO:0009891;GO:0009893;GO:0009987;GO:0010467;GO:0010468;GO:0010556;GO:0010557;GO:0010604;GO:0010608;GO:0010628;GO:0016032;GO:0016043;GO:0019080;GO:0019081;GO:0019222;GO:0019538;GO:0022607;GO:0022613;GO:0022618;GO:0031323;GO:0031325;GO:…	GO:0005575;GO:0005622;GO:0005623;GO:0005634;GO:0005737;GO:0005829;GO:0005852;GO:0032991;GO:0043226;GO:0043227;GO:0043229;GO:0043231;GO:0044424;GO:0044444;GO:0044464;GO:0071541;	mRNA cap-binding component of the eukaryotic translation initiation factor 3 (eIF-3) complex, which is involved in protein synthesis of a specialized repertoire of mRNAs and, together with other initiation factors, stimulates binding of mRNA and methionyl-tRNAi to the 40S ribosome. The eIF-3 complex specifically targets and initiates translation of a subset of mRNAs involved in cell proliferation…
LOC409558	polyadenylate-binding protein 2-B	19.6855	23.0761	18.7426	20.5014	4.42954	3.19143	4.28307	3.96802	0.779613	0.638532	0.190602	0.536249	5.16667	38.2312	K02163 BCLW; apoptosis regulator BCL-W|K14396 PABPN1, PABP2; polyadenylate-binding protein 2	ko03015:mRNA surveillance pathway|ko05164:Influenza A|ko05206:MicroRNAs in cancer	GO:0003674;GO:0003676;GO:0003723;GO:0003727;GO:0003729;GO:0005488;GO:0005515;GO:0008143;GO:0019899;GO:0019904;GO:0042802;GO:0042803;GO:0043621;GO:0046982;GO:0046983;GO:0070063;GO:0070717;GO:0097159;GO:0097718;GO:1901363;	GO:0000003;GO:0000165;GO:0000288;GO:0000289;GO:0000375;GO:0000377;GO:0000398;GO:0000956;GO:0002237;GO:0003008;GO:0003012;GO:0006139;GO:0006351;GO:0006353;GO:0006366;GO:0006369;GO:0006378;GO:0006396;GO:0006397;GO:0006401;GO:0006402;GO:0006403;GO:0006405;GO:0006406;GO:0006464;GO:0006468;GO:0006611;GO:0006725;GO:0006793;GO:0006796;GO:0006807;GO:0006810;GO:0006886;GO:0006913;GO:0006915;GO:0006936;GO:…	GO:0005575;GO:0005622;GO:0005623;GO:0005634;GO:0005654;GO:0005737;GO:0005739;GO:0005740;GO:0005741;GO:0016020;GO:0016234;GO:0019867;GO:0031090;GO:0031966;GO:0031967;GO:0031968;GO:0031974;GO:0031975;GO:0031981;GO:0032991;GO:0042405;GO:0043226;GO:0043227;GO:0043229;GO:0043231;GO:0043233;GO:0044422;GO:0044424;GO:0044428;GO:0044429;GO:0044444;GO:0044446;GO:0044464;GO:0070013;GO:0097136;GO:0098588;GO:…	RNA recognition motif|RNA recognition motif
LOC409566	SWI/SNF-related matrix-associated actin-dependent regulator of chromatin subfamily B member 1	25.9033	28.2422	26.4946	26.88	9.89701	8.99466	10.7394	9.87704	3.32582	3.64385	1.42584	2.7985	2.72147	9.60515	K11648 SMARCB1, SNF5, INI1; SWI/SNF-related matrix-associated actin-dependent regulator of chromatin subfamily B member 1	ko04714:Thermogenesis|ko05225:Hepatocellular carcinoma	GO:0000976;GO:0001013;GO:0001046;GO:0001047;GO:0001067;GO:0001163;GO:0001164;GO:0002039;GO:0003674;GO:0003676;GO:0003677;GO:0003690;GO:0003712;GO:0003713;GO:0005488;GO:0005515;GO:0008134;GO:0019904;GO:0030957;GO:0043565;GO:0044212;GO:0070984;GO:0097159;GO:0140110;GO:1901363;GO:1990837;	GO:0000902;GO:0000904;GO:0001188;GO:0001701;GO:0001824;GO:0001835;GO:0002009;GO:0002165;GO:0003002;GO:0006139;GO:0006259;GO:0006281;GO:0006325;GO:0006333;GO:0006337;GO:0006338;GO:0006351;GO:0006352;GO:0006355;GO:0006356;GO:0006357;GO:0006360;GO:0006361;GO:0006725;GO:0006807;GO:0006928;GO:0006935;GO:0006950;GO:0006974;GO:0006996;GO:0007275;GO:0007389;GO:0007399;GO:0007406;GO:0007444;GO:0007472;GO:…	GO:0000228;GO:0000785;GO:0000790;GO:0000803;GO:0001650;GO:0001741;GO:0005575;GO:0005622;GO:0005623;GO:0005634;GO:0005654;GO:0005694;GO:0005730;GO:0016514;GO:0016586;GO:0031974;GO:0031981;GO:0032991;GO:0035060;GO:0043226;GO:0043227;GO:0043228;GO:0043229;GO:0043231;GO:0043232;GO:0043233;GO:0044422;GO:0044424;GO:0044427;GO:0044428;GO:0044446;GO:0044452;GO:0044454;GO:0044464;GO:0070013;GO:0070603;GO:…	SNF5 / SMARCB1 / INI1
LOC409590	cyclin-dependent kinase 1	24.4933	16.4082	20.1198	20.3404	1.79951	1.80757	1.70789	1.77166	1.35196	1.53946	0.864411	1.25195	11.481	16.2471	K02087 CDK1, CDC2; cyclin-dependent kinase 1 [EC:2.7.11.22 2.7.11.23]	ko04110:Cell cycle|ko04114:Oocyte meiosis|ko04115:p53 signaling pathway|ko04218:Cellular senescence|ko04540:Gap junction|ko04914:Progesterone-mediated oocyte maturation|ko05168:Herpes simplex virus 1 infection|ko05169:Epstein-Barr virus infection|ko05203:Viral carcinogenesis	GO:0003674;GO:0003682;GO:0003824;GO:0004672;GO:0004674;GO:0004693;GO:0005488;GO:0005515;GO:0008353;GO:0016301;GO:0016740;GO:0016772;GO:0016773;GO:0019899;GO:0019900;GO:0019901;GO:0030332;GO:0030544;GO:0031072;GO:0035173;GO:0097472;GO:0140096;GO:0060089;	GO:0000003;GO:0000075;GO:0000077;GO:0000082;GO:0000086;GO:0000187;GO:0000226;GO:0000278;GO:0000280;GO:0000302;GO:0000578;GO:0000724;GO:0000725;GO:0000741;GO:0001556;GO:0001932;GO:0001934;GO:0002064;GO:0002065;GO:0002066;GO:0002082;GO:0003002;GO:0003006;GO:0006139;GO:0006140;GO:0006259;GO:0006260;GO:0006275;GO:0006281;GO:0006302;GO:0006310;GO:0006323;GO:0006325;GO:0006464;GO:0006468;GO:0006508;GO:…	GO:0000307;GO:0005575;GO:0005622;GO:0005623;GO:0005634;GO:0005654;GO:0005737;GO:0005739;GO:0005783;GO:0005789;GO:0005813;GO:0005815;GO:0005819;GO:0005829;GO:0005856;GO:0005874;GO:0005876;GO:0012505;GO:0015630;GO:0016020;GO:0030496;GO:0031974;GO:0031981;GO:0031984;GO:0032991;GO:0042175;GO:0043226;GO:0043227;GO:0043228;GO:0043229;GO:0043231;GO:0043232;GO:0043233;GO:0044422;GO:0044424;GO:0044425;GO:…	Serine/Threonine protein kinases, catalytic domain
LOC409607	ubiquitin-conjugating enzyme E2 Q2	135.38	166.466	139.908	147.251	61.7981	54.1061	52.0239	55.9761	19.122	21.371	9.59222	16.6951	2.63062	8.82005	K10582 UBE2Q; ubiquitin-conjugating enzyme E2 Q [EC:2.3.2.23]	ko04120:Ubiquitin mediated proteolysis	GO:0003674;GO:0003824;GO:0004842;GO:0016740;GO:0019787;GO:0061631;GO:0061650;GO:0140096;	GO:0000003;GO:0000209;GO:0001967;GO:0002790;GO:0006464;GO:0006807;GO:0006810;GO:0007154;GO:0007267;GO:0007275;GO:0007565;GO:0007566;GO:0007610;GO:0007617;GO:0007618;GO:0007631;GO:0008104;GO:0008150;GO:0008152;GO:0009306;GO:0009566;GO:0009914;GO:0009987;GO:0010817;GO:0015031;GO:0015833;GO:0016567;GO:0019098;GO:0019538;GO:0019953;GO:0022414;GO:0023052;GO:0023061;GO:0030072;GO:0032446;GO:0032501;GO:…	GO:0005575;GO:0005622;GO:0005623;GO:0005634;GO:0005737;GO:0005829;GO:0036477;GO:0043025;GO:0043226;GO:0043227;GO:0043229;GO:0043231;GO:0044297;GO:0044424;GO:0044444;GO:0044464;GO:0097458;	Ubiquitin-conjugating enzyme E2, catalytic domain homologues
LOC409609	26S proteasome non-ATPase regulatory subunit 4	52.962	58.8926	51.5674	54.474	23.2078	21.8558	25.3211	23.4615	8.40521	8.34977	3.16956	6.64151	2.32184	8.20205	K03029 PSMD4, RPN10; 26S proteasome regulatory subunit N10	ko03050:Proteasome|ko05169:Epstein-Barr virus infection	GO:0003674;GO:0005488;GO:0005515;GO:0008270;GO:0019899;GO:0031593;GO:0031624;GO:0043167;GO:0043169;GO:0044390;GO:0046872;GO:0046914;GO:0140030;	GO:0000003;GO:0000070;GO:0000278;GO:0000280;GO:0000819;GO:0006508;GO:0006511;GO:0006807;GO:0006996;GO:0007049;GO:0007059;GO:0007276;GO:0007283;GO:0008150;GO:0008152;GO:0009056;GO:0009057;GO:0009987;GO:0010498;GO:0016043;GO:0019538;GO:0019941;GO:0019953;GO:0022402;GO:0022414;GO:0022607;GO:0030163;GO:0032501;GO:0032504;GO:0034622;GO:0043161;GO:0043170;GO:0043248;GO:0043632;GO:0043933;GO:0044085;GO:…	GO:0000502;GO:0005575;GO:0005622;GO:0005623;GO:0005634;GO:0005737;GO:0005829;GO:0005838;GO:0008540;GO:0022624;GO:0032991;GO:0043226;GO:0043227;GO:0043229;GO:0043231;GO:0044424;GO:0044444;GO:0044464;GO:1902494;GO:1905368;GO:1905369;	Ssl1-like
LOC409610	rhotekin-2	35.7671	46.8594	36.6821	39.7695	14.2246	15.2556	15.312	14.9307	3.91399	5.48813	1.35927	3.58713	2.66361	11.0867	NA	NA	GO:0003674;GO:0004857;GO:0005095;GO:0005488;GO:0005515;GO:0017016;GO:0017048;GO:0017049;GO:0019899;GO:0030234;GO:0030695;GO:0031267;GO:0051020;GO:0060589;GO:0098772;	GO:0002376;GO:0002520;GO:0007154;GO:0007165;GO:0007264;GO:0007265;GO:0007266;GO:0007275;GO:0008150;GO:0008284;GO:0009987;GO:0010941;GO:0023052;GO:0030097;GO:0032501;GO:0032502;GO:0034260;GO:0035556;GO:0042127;GO:0042981;GO:0043067;GO:0043086;GO:0043087;GO:0044092;GO:0048513;GO:0048518;GO:0048519;GO:0048522;GO:0048534;GO:0048731;GO:0048856;GO:0050789;GO:0050790;GO:0050794;GO:0050896;GO:0051336;GO:…	GO:0005575;GO:0005622;GO:0005623;GO:0005737;GO:0005829;GO:0005886;GO:0016020;GO:0044424;GO:0044444;GO:0044464;GO:0071944;	Cell division protein anillin
LOC409643	failed axon connections	105.694	142.701	118.346	122.247	33.2364	27.9301	26.24	29.1355	3.15195	4.31584	1.7163	3.06136	4.19581	39.9322	NA	NA	NA	GO:0000902;GO:0000904;GO:0007275;GO:0007399;GO:0007409;GO:0008150;GO:0009653;GO:0009987;GO:0016043;GO:0022008;GO:0030030;GO:0030154;GO:0030182;GO:0031175;GO:0032501;GO:0032502;GO:0032989;GO:0032990;GO:0048468;GO:0048666;GO:0048667;GO:0048699;GO:0048731;GO:0048812;GO:0048856;GO:0048858;GO:0048869;GO:0061564;GO:0071840;GO:0120036;GO:0120039;	NA	Glutathione S-transferase N-terminal domain|Glutathione S-transferase N-terminal domain
LOC409659	protein LTV1 homolog	11.9772	19.3148	12.5699	14.6207	5.80238	3.8551	5.15006	4.93584	0.975506	1.11286	0.236676	0.775015	2.96214	18.865	K14798 LTV1; protein LTV1	NA	GO:0003674;GO:0005488;GO:0005515;	GO:0000054;GO:0000056;GO:0006139;GO:0006259;GO:0006260;GO:0006261;GO:0006364;GO:0006396;GO:0006403;GO:0006405;GO:0006611;GO:0006725;GO:0006807;GO:0006810;GO:0006886;GO:0006913;GO:0007049;GO:0008104;GO:0008150;GO:0008152;GO:0008361;GO:0009058;GO:0009059;GO:0009987;GO:0010467;GO:0015031;GO:0015833;GO:0015931;GO:0016043;GO:0016070;GO:0016072;GO:0022402;GO:0022613;GO:0031503;GO:0032535;GO:0033036;GO:…	GO:0005575;GO:0005622;GO:0005623;GO:0005634;GO:0005654;GO:0005737;GO:0005768;GO:0005770;GO:0005773;GO:0005774;GO:0005829;GO:0005840;GO:0010008;GO:0012505;GO:0015935;GO:0016020;GO:0022626;GO:0022627;GO:0030684;GO:0030688;GO:0031090;GO:0031410;GO:0031902;GO:0031974;GO:0031981;GO:0031982;GO:0032991;GO:0034448;GO:0043226;GO:0043227;GO:0043228;GO:0043229;GO:0043231;GO:0043232;GO:0043233;GO:0044391;GO:…	Low temperature viability protein
LOC409665	LIM domain and actin-binding protein 1	1225.08	979.388	1328.74	1177.74	300.824	277.883	385.802	321.503	166.474	197.701	162.285	175.487	3.66322	6.71124	NA	NA	GO:0003674;GO:0003779;GO:0003785;GO:0005488;GO:0005515;GO:0008092;GO:0044877;GO:0051015;	GO:0006996;GO:0007010;GO:0007015;GO:0008064;GO:0008150;GO:0009987;GO:0010639;GO:0016043;GO:0022607;GO:0030029;GO:0030030;GO:0030036;GO:0030832;GO:0030834;GO:0030835;GO:0031529;GO:0032535;GO:0032956;GO:0032970;GO:0033043;GO:0043242;GO:0043244;GO:0044085;GO:0048519;GO:0048523;GO:0050789;GO:0050794;GO:0051017;GO:0051128;GO:0051129;GO:0051493;GO:0051494;GO:0061572;GO:0065007;GO:0065008;GO:0071840;GO:…	GO:0001725;GO:0005575;GO:0005622;GO:0005623;GO:0005737;GO:0005829;GO:0005856;GO:0005886;GO:0005912;GO:0005924;GO:0005925;GO:0015629;GO:0016020;GO:0030054;GO:0030055;GO:0032153;GO:0032154;GO:0032155;GO:0032432;GO:0042641;GO:0043226;GO:0043228;GO:0043229;GO:0043232;GO:0044422;GO:0044424;GO:0044425;GO:0044430;GO:0044444;GO:0044446;GO:0044459;GO:0044464;GO:0070161;GO:0071944;GO:0097517;GO:0098590;	Zinc ion binding|Zinc ion binding|Zinc ion binding|Zinc ion binding|Zinc ion binding|Zinc ion binding|Zinc ion binding|Zinc ion binding|Zinc ion binding|Zinc ion binding|Zinc ion binding|Zinc ion binding|Zinc ion binding|Zinc ion binding|Zinc ion binding|Zinc ion binding|Zinc ion binding|Zinc ion binding|Zinc ion binding|Zinc ion binding|Zinc ion binding|Zinc ion binding|Zinc ion binding|Zinc ion…
LOC409681	RWD domain-containing protein 1	37.524	49.4148	43.2419	43.3935	16.45	17.5303	18.3221	17.4341	5.03106	4.38826	1.52388	3.64773	2.489	11.896	NA	NA	NA	GO:0002181;GO:0006355;GO:0006357;GO:0006412;GO:0006518;GO:0006807;GO:0006950;GO:0006979;GO:0007154;GO:0007165;GO:0007568;GO:0007569;GO:0008150;GO:0008152;GO:0009058;GO:0009059;GO:0009719;GO:0009725;GO:0009755;GO:0009889;GO:0009966;GO:0009967;GO:0009987;GO:0010033;GO:0010467;GO:0010468;GO:0010469;GO:0010556;GO:0010646;GO:0010647;GO:0014070;GO:0019219;GO:0019222;GO:0019538;GO:0023051;GO:0023052;GO:…	GO:0005575;GO:0005622;GO:0005623;GO:0005737;GO:0005844;GO:0032991;GO:0044424;GO:0044464;GO:1990904;	DRG Family Regulatory Proteins, Tma46|DRG Family Regulatory Proteins, Tma46
LOC409691	signal peptide peptidase-like 3	30.3238	24.3393	28.0898	27.5843	7.96656	7.96617	8.41557	8.1161	4.97267	4.21738	3.29637	4.16214	3.39871	6.62742	K09598 SPPL3; signal peptide peptidase-like 3 [EC:3.4.23.-]	NA	GO:0003674;GO:0003824;GO:0004175;GO:0004190;GO:0005488;GO:0005515;GO:0008233;GO:0016787;GO:0042500;GO:0042802;GO:0042803;GO:0046983;GO:0070001;GO:0070011;GO:0140096;	GO:0002253;GO:0002376;GO:0002429;GO:0002682;GO:0002684;GO:0002757;GO:0002764;GO:0002768;GO:0006465;GO:0006508;GO:0006518;GO:0006807;GO:0006873;GO:0006874;GO:0006875;GO:0007154;GO:0007165;GO:0007166;GO:0007204;GO:0008150;GO:0008152;GO:0009893;GO:0009966;GO:0009967;GO:0009987;GO:0010467;GO:0010562;GO:0010604;GO:0010646;GO:0010647;GO:0016485;GO:0019220;GO:0019222;GO:0019538;GO:0019725;GO:0023051;GO:…	GO:0000323;GO:0005575;GO:0005622;GO:0005623;GO:0005737;GO:0005764;GO:0005765;GO:0005773;GO:0005774;GO:0005783;GO:0005789;GO:0005791;GO:0005793;GO:0005794;GO:0005798;GO:0005886;GO:0012505;GO:0016020;GO:0016021;GO:0030176;GO:0030660;GO:0031090;GO:0031224;GO:0031227;GO:0031410;GO:0031982;GO:0031984;GO:0033116;GO:0042175;GO:0043226;GO:0043227;GO:0043229;GO:0043231;GO:0044422;GO:0044424;GO:0044425;GO:…	Presenilin, signal peptide peptidase, family|Presenilin, signal peptide peptidase, family
LOC409699	26S proteasome non-ATPase regulatory subunit 1-like	50.5423	46.2741	48.8903	48.5689	15.8868	12.8688	16.076	14.9439	16.2453	17.5903	11.9664	15.2673	3.25009	3.18123	K03032 PSMD1, RPN2; 26S proteasome regulatory subunit N2	ko03050:Proteasome|ko05169:Epstein-Barr virus infection	NA	NA	NA	Proteasome/cyclosome repeat
LOC409718	PAN2-PAN3 deadenylation complex subunit PAN3	52.6593	59.8375	50.5311	54.3426	18.1429	15.6859	20.6487	18.1592	8.61389	10.0199	4.59225	7.74202	2.99257	7.01918	K12572 PAN3; PAB-dependent poly(A)-specific ribonuclease subunit 3	ko03018:RNA degradation	GO:0003674;GO:0005488;GO:0005515;	GO:0000003;GO:0000288;GO:0000289;GO:0000290;GO:0000956;GO:0006139;GO:0006401;GO:0006402;GO:0006605;GO:0006725;GO:0006807;GO:0006810;GO:0006886;GO:0008104;GO:0008150;GO:0008152;GO:0009056;GO:0009057;GO:0009892;GO:0009987;GO:0010468;GO:0010603;GO:0010605;GO:0010606;GO:0010629;GO:0010638;GO:0015031;GO:0015833;GO:0016070;GO:0016071;GO:0019222;GO:0019439;GO:0031334;GO:0033036;GO:0033043;GO:0034613;GO:…	GO:0000932;GO:0005575;GO:0005622;GO:0005623;GO:0005737;GO:0005829;GO:0031251;GO:0032991;GO:0035770;GO:0036464;GO:0043226;GO:0043228;GO:0043229;GO:0043232;GO:0044424;GO:0044444;GO:0044464;GO:1990904;	Regulatory subunit of the poly(A)-nuclease (PAN) deadenylation complex, one of two cytoplasmic mRNA deadenylases involved in general and miRNA-mediated mRNA turnover. PAN specifically shortens poly(A) tails of RNA and the activity is stimulated by poly(A)-binding protein (PABP). PAN deadenylation is followed by rapid degradation of the shortened mRNA tails by the CCR4-NOT complex. Deadenylated mR…
LOC409734	nuclear pore glycoprotein p62	17.0319	16.0311	16.7863	16.6164	6.6924	6.04195	7.913	6.88245	3.16695	3.86564	1.22099	2.75119	2.41432	6.03972	K14306 NUP62, NSP1; nuclear pore complex protein Nup62	ko03013:Nucleocytoplasmic transport	GO:0003674;GO:0003676;GO:0003677;GO:0003682;GO:0005102;GO:0005198;GO:0005488;GO:0005515;GO:0005543;GO:0008092;GO:0008134;GO:0008289;GO:0017056;GO:0019894;GO:0019904;GO:0030159;GO:0030544;GO:0031072;GO:0031490;GO:0032182;GO:0032947;GO:0035257;GO:0042169;GO:0043130;GO:0043167;GO:0043168;GO:0046966;GO:0051425;GO:0051427;GO:0051879;GO:0097159;GO:1901363;	GO:0000003;GO:0000070;GO:0000226;GO:0000278;GO:0000280;GO:0000819;GO:0001932;GO:0001933;GO:0003006;GO:0006139;GO:0006351;GO:0006355;GO:0006403;GO:0006405;GO:0006406;GO:0006469;GO:0006606;GO:0006611;GO:0006725;GO:0006807;GO:0006810;GO:0006886;GO:0006913;GO:0006928;GO:0006996;GO:0007010;GO:0007017;GO:0007049;GO:0007059;GO:0007080;GO:0007088;GO:0007098;GO:0007100;GO:0007154;GO:0007165;GO:0007166;GO:…	GO:0000785;GO:0000922;GO:0005575;GO:0005622;GO:0005623;GO:0005634;GO:0005635;GO:0005642;GO:0005643;GO:0005694;GO:0005737;GO:0005813;GO:0005815;GO:0005819;GO:0005856;GO:0012505;GO:0015630;GO:0016020;GO:0030496;GO:0031090;GO:0031965;GO:0031967;GO:0031975;GO:0032991;GO:0042175;GO:0043226;GO:0043227;GO:0043228;GO:0043229;GO:0043231;GO:0043232;GO:0044422;GO:0044424;GO:0044425;GO:0044427;GO:0044428;GO:…	Nsp1-like C-terminal region|Nsp1-like C-terminal region
LOC409736	methylmalonate-semialdehyde dehydrogenase [acylating]-like protein	27.5327	18.652	23.7347	23.3065	4.39162	2.98352	3.45515	3.6101	4.11578	3.34714	3.32462	3.59585	6.45591	6.48149	K00140 mmsA, iolA, ALDH6A1; malonate-semialdehyde dehydrogenase (acetylating) / methylmalonate-semialdehyde dehydrogenase [EC:1.2.1.18 1.2.1.27]	ko00280:Valine, leucine and isoleucine degradation|ko00410:beta-Alanine metabolism|ko00562:Inositol phosphate metabolism|ko00640:Propanoate metabolism	GO:0000062;GO:0000166;GO:0003674;GO:0003824;GO:0004491;GO:0005488;GO:0016491;GO:0016620;GO:0016903;GO:0017076;GO:0018478;GO:0030554;GO:0032553;GO:0032555;GO:0032559;GO:0033218;GO:0036094;GO:0043167;GO:0043168;GO:0048037;GO:0050662;GO:0097159;GO:0097367;GO:1901265;GO:1901363;GO:1901567;GO:1901681;	GO:0006082;GO:0006139;GO:0006206;GO:0006520;GO:0006573;GO:0006725;GO:0006807;GO:0008150;GO:0008152;GO:0009081;GO:0009112;GO:0009987;GO:0019752;GO:0019859;GO:0034641;GO:0043436;GO:0044237;GO:0044238;GO:0044281;GO:0046483;GO:0055086;GO:0055114;GO:0071704;GO:0072527;GO:1901360;GO:1901564;GO:1901605;	GO:0005575;GO:0005622;GO:0005623;GO:0005737;GO:0005739;GO:0043226;GO:0043227;GO:0043229;GO:0043231;GO:0044424;GO:0044444;GO:0044464;	Aldehyde dehydrogenase family|Aldehyde dehydrogenase family|Aldehyde dehydrogenase family|Aldehyde dehydrogenase family
LOC409741	rho GDP-dissociation inhibitor 2	104.806	97.6854	103.337	101.943	42.231	36.6264	43.3714	40.7429	26.6022	25.1439	12.6721	21.4727	2.5021	4.74755	K12462 ARHGDI, RHOGDI; Rho GDP-dissociation inhibitor|K19759 DNAAF5; dynein axonemal assembly factor 5	ko04722:Neurotrophin signaling pathway|ko04962:Vasopressin-regulated water reabsorption	GO:0003674;GO:0005092;GO:0005094;GO:0005488;GO:0005504;GO:0005515;GO:0008289;GO:0017016;GO:0017048;GO:0019899;GO:0019900;GO:0019901;GO:0030234;GO:0030695;GO:0031072;GO:0031267;GO:0031406;GO:0033293;GO:0036094;GO:0043167;GO:0043168;GO:0043177;GO:0051020;GO:0051879;GO:0060589;GO:0098772;	GO:0007154;GO:0007162;GO:0007165;GO:0007166;GO:0007264;GO:0007265;GO:0007266;GO:0007275;GO:0007399;GO:0008150;GO:0008360;GO:0009605;GO:0009612;GO:0009628;GO:0009966;GO:0009987;GO:0010033;GO:0010646;GO:0010720;GO:0010721;GO:0010769;GO:0010770;GO:0010771;GO:0010941;GO:0010975;GO:0010976;GO:0010977;GO:0014070;GO:0022008;GO:0022603;GO:0022604;GO:0023051;GO:0023052;GO:0030154;GO:0030155;GO:0030334;GO:…	GO:0001772;GO:0005575;GO:0005576;GO:0005615;GO:0005622;GO:0005623;GO:0005634;GO:0005737;GO:0005829;GO:0005856;GO:0005886;GO:0016020;GO:0043226;GO:0043227;GO:0043228;GO:0043229;GO:0043231;GO:0043232;GO:0044421;GO:0044424;GO:0044425;GO:0044444;GO:0044459;GO:0044464;GO:0071944;	RHO protein GDP dissociation inhibitor|HEAT repeat-containing protein 2-like
LOC409749	mediator of RNA polymerase II transcription subunit 31	23.4427	18.4937	23.8789	21.9384	7.25099	7.29551	7.70784	7.41811	7.2454	7.32318	5.50675	6.69178	2.95742	3.27842	K15153 MED31, SOH1; mediator of RNA polymerase II transcription subunit 31	NA	GO:0003674;GO:0003712;GO:0003713;GO:0005488;GO:0005515;GO:0140110;	GO:0000578;GO:0003002;GO:0006139;GO:0006351;GO:0006352;GO:0006355;GO:0006357;GO:0006366;GO:0006367;GO:0006464;GO:0006725;GO:0006807;GO:0007275;GO:0007350;GO:0007351;GO:0007389;GO:0007399;GO:0007406;GO:0008150;GO:0008152;GO:0008285;GO:0008595;GO:0009058;GO:0009059;GO:0009790;GO:0009798;GO:0009880;GO:0009889;GO:0009891;GO:0009893;GO:0009948;GO:0009952;GO:0009987;GO:0010467;GO:0010468;GO:0010556;GO:…	GO:0000151;GO:0000428;GO:0005575;GO:0005622;GO:0005623;GO:0005634;GO:0005654;GO:0005667;GO:0016591;GO:0016592;GO:0030880;GO:0031974;GO:0031981;GO:0032991;GO:0043226;GO:0043227;GO:0043229;GO:0043231;GO:0043233;GO:0044422;GO:0044424;GO:0044428;GO:0044446;GO:0044451;GO:0044464;GO:0044798;GO:0055029;GO:0061695;GO:0070013;GO:0070847;GO:0090575;GO:1902494;GO:1990234;	Component of the Mediator complex, a coactivator involved in the regulated transcription of nearly all RNA polymerase II-dependent genes. Mediator functions as a bridge to convey information from gene-specific regulatory proteins to the basal RNA polymerase II transcription machinery. Mediator is recruited to promoters by direct interactions with regulatory proteins and serves as a scaffold for t…
LOC409752	uncharacterized LOC409752	24.7986	30.1615	23.7123	26.2241	9.6365	7.97782	10.968	9.52745	6.9422	9.87225	3.29281	6.70242	2.75248	3.91263	NA	NA	NA	NA	NA	NA
LOC409765	actin-related protein 6	14.2018	12.6434	12.2436	13.0296	4.40904	3.84674	4.6894	4.31506	3.72967	4.50167	2.36176	3.53103	3.01957	3.69003	K11662 ACTR6, ARP6; actin-related protein 6	NA	GO:0003674;GO:0003682;GO:0005488;	GO:0006325;GO:0006996;GO:0008150;GO:0009987;GO:0016043;GO:0051276;GO:0070828;GO:0071840;	GO:0000785;GO:0005575;GO:0005622;GO:0005623;GO:0005634;GO:0005694;GO:0043226;GO:0043227;GO:0043228;GO:0043229;GO:0043231;GO:0043232;GO:0044422;GO:0044424;GO:0044427;GO:0044446;GO:0044464;	Actin|Actin
LOC409767	casein kinase II subunit alpha	19.5146	23.7283	22.1256	21.7895	9.73502	8.86766	9.50884	9.37051	4.73719	5.12182	2.47099	4.11	2.32532	5.30157	K03097 CSNK2A; casein kinase II subunit alpha [EC:2.7.11.1]	ko03008:Ribosome biogenesis in eukaryotes|ko04064:NF-kappa B signaling pathway|ko04137:Mitophagy - animal|ko04139:Mitophagy - yeast|ko04310:Wnt signaling pathway|ko04520:Adherens junction|ko04712:Circadian rhythm - plant|ko05162:Measles|ko05168:Herpes simplex virus 1 infection|ko05169:Epstein-Barr virus infection	GO:0003674;GO:0003824;GO:0004672;GO:0004674;GO:0005488;GO:0005515;GO:0008013;GO:0016301;GO:0016740;GO:0016772;GO:0016773;GO:0019208;GO:0019888;GO:0030234;GO:0031072;GO:0042802;GO:0043021;GO:0044877;GO:0047485;GO:0051879;GO:0098772;GO:0140096;	GO:0000003;GO:0000902;GO:0000904;GO:0001558;GO:0001654;GO:0001889;GO:0003002;GO:0003006;GO:0006355;GO:0006403;GO:0006457;GO:0006464;GO:0006468;GO:0006793;GO:0006796;GO:0006807;GO:0006928;GO:0006935;GO:0007154;GO:0007165;GO:0007166;GO:0007224;GO:0007227;GO:0007228;GO:0007267;GO:0007275;GO:0007276;GO:0007281;GO:0007292;GO:0007308;GO:0007309;GO:0007310;GO:0007389;GO:0007399;GO:0007409;GO:0007411;GO:…	GO:0000118;GO:0000228;GO:0000785;GO:0000790;GO:0001669;GO:0005575;GO:0005622;GO:0005623;GO:0005634;GO:0005654;GO:0005694;GO:0005737;GO:0005829;GO:0005886;GO:0005956;GO:0012505;GO:0016020;GO:0016580;GO:0016581;GO:0017053;GO:0030141;GO:0031410;GO:0031974;GO:0031981;GO:0031982;GO:0032991;GO:0043226;GO:0043227;GO:0043228;GO:0043229;GO:0043231;GO:0043232;GO:0043233;GO:0044422;GO:0044424;GO:0044427;GO:…	It is involved in the biological process described with protein phosphorylation|It is involved in the biological process described with protein phosphorylation|It is involved in the biological process described with protein phosphorylation
LOC409782	pikachurin	137.37	150.752	162.133	150.085	45.2388	41.7054	49.7137	45.5527	11.2225	11.5445	8.61138	10.4595	3.29475	14.3492	NA	NA	GO:0003674;GO:0005488;GO:0005539;GO:0097367;	GO:0001654;GO:0001745;GO:0001751;GO:0001754;GO:0006022;GO:0006029;GO:0006082;GO:0006464;GO:0006790;GO:0006807;GO:0006996;GO:0007275;GO:0007399;GO:0007423;GO:0008150;GO:0008152;GO:0009100;GO:0009653;GO:0009887;GO:0009987;GO:0010810;GO:0010811;GO:0016043;GO:0018149;GO:0018193;GO:0018209;GO:0019538;GO:0019725;GO:0019800;GO:0022008;GO:0030154;GO:0030155;GO:0030182;GO:0030198;GO:0030203;GO:0030204;GO:…	GO:0005575;GO:0005576;GO:0005604;GO:0005614;GO:0005615;GO:0005623;GO:0009986;GO:0031012;GO:0044421;GO:0044464;GO:0062023;	Laminin G domain|Laminin G domain|Laminin G domain|Laminin G domain
LOC409796	eukaryotic translation initiation factor 3 subunit J	161.94	149.598	158.17	156.569	59.5498	62.6166	69.7559	63.9741	35.0726	36.7893	17.0232	29.6283	2.44739	5.28444	K03245 EIF3J; translation initiation factor 3 subunit J	ko03013:Nucleocytoplasmic transport	GO:0003674;GO:0003676;GO:0003723;GO:0003743;GO:0005488;GO:0005515;GO:0008135;GO:0097159;GO:1901363;	GO:0006412;GO:0006413;GO:0006417;GO:0006446;GO:0006518;GO:0006807;GO:0008150;GO:0008152;GO:0009058;GO:0009059;GO:0009889;GO:0009987;GO:0010467;GO:0010468;GO:0010556;GO:0010608;GO:0019222;GO:0019538;GO:0031323;GO:0031326;GO:0032268;GO:0034248;GO:0034641;GO:0034645;GO:0043043;GO:0043170;GO:0043603;GO:0043604;GO:0044237;GO:0044238;GO:0044249;GO:0044260;GO:0044267;GO:0044271;GO:0050789;GO:0050794;GO:…	GO:0005575;GO:0005622;GO:0005623;GO:0005737;GO:0005829;GO:0005852;GO:0032991;GO:0044424;GO:0044444;GO:0044464;	Component of the eukaryotic translation initiation factor 3 (eIF-3) complex, which is involved in protein synthesis of a specialized repertoire of mRNAs and, together with other initiation factors, stimulates binding of mRNA and methionyl-tRNAi to the 40S ribosome. The eIF-3 complex specifically targets and initiates translation of a subset of mRNAs involved in cell proliferation
LOC409806	integrator complex subunit 12	15.3812	20.0887	16.6254	17.3651	5.32384	4.52836	5.538	5.13007	1.70895	2.16733	0.825542	1.56728	3.38496	11.0798	K13149 INTS12; integrator complex subunit 12	NA	NA	GO:0006139;GO:0006351;GO:0006366;GO:0006396;GO:0006725;GO:0006807;GO:0008150;GO:0008152;GO:0009058;GO:0009059;GO:0009301;GO:0009987;GO:0010467;GO:0016070;GO:0016073;GO:0016180;GO:0018130;GO:0019438;GO:0031123;GO:0032774;GO:0034470;GO:0034472;GO:0034641;GO:0034645;GO:0034654;GO:0034660;GO:0042795;GO:0043170;GO:0043628;GO:0044237;GO:0044238;GO:0044249;GO:0044260;GO:0044271;GO:0046483;GO:0071704;GO:…	GO:0000428;GO:0005575;GO:0005622;GO:0005623;GO:0005634;GO:0005654;GO:0016591;GO:0030880;GO:0031974;GO:0031981;GO:0032039;GO:0032991;GO:0043226;GO:0043227;GO:0043229;GO:0043231;GO:0043233;GO:0044422;GO:0044424;GO:0044428;GO:0044446;GO:0044451;GO:0044464;GO:0055029;GO:0061695;GO:0070013;GO:1902494;GO:1990234;	PHD-finger|PHD-finger|PHD-finger|PHD-finger
LOC409809	T-complex protein 1 subunit beta	600.786	502.183	548.395	550.455	126.953	121.354	135.447	127.918	97.0208	91.1185	53.7801	80.6398	4.30319	6.82609	K09494 CCT2; T-complex protein 1 subunit beta	NA	GO:0003674;GO:0005488;GO:0005515;GO:0019899;GO:0031625;GO:0044183;GO:0044389;GO:0051082;	GO:0000003;GO:0001775;GO:0002252;GO:0002263;GO:0002274;GO:0002275;GO:0002283;GO:0002366;GO:0002376;GO:0002443;GO:0002444;GO:0002446;GO:0006403;GO:0006457;GO:0006458;GO:0006810;GO:0006887;GO:0006955;GO:0007338;GO:0007339;GO:0008037;GO:0008150;GO:0009566;GO:0009889;GO:0009891;GO:0009893;GO:0009987;GO:0009988;GO:0010556;GO:0010557;GO:0010604;GO:0010638;GO:0016043;GO:0016192;GO:0019219;GO:0019222;GO:…	GO:0000323;GO:0002199;GO:0005575;GO:0005576;GO:0005622;GO:0005623;GO:0005737;GO:0005764;GO:0005766;GO:0005773;GO:0005775;GO:0005829;GO:0005832;GO:0005856;GO:0005874;GO:0012505;GO:0015630;GO:0030141;GO:0031410;GO:0031974;GO:0031982;GO:0031983;GO:0032991;GO:0034774;GO:0035578;GO:0042582;GO:0043209;GO:0043226;GO:0043227;GO:0043228;GO:0043229;GO:0043231;GO:0043232;GO:0043233;GO:0044297;GO:0044422;GO:…	assists the folding of proteins upon ATP hydrolysis
LOC409819	JNK1/MAPK8-associated membrane protein	16.614	19.5751	18.9395	18.3762	7.96033	6.97172	8.12161	7.68455	5.18505	5.5372	4.78293	5.1684	2.39132	3.55549	NA	NA	GO:0003674;GO:0005488;GO:0005515;GO:0019899;GO:0031625;GO:0044389;	GO:0006508;GO:0006511;GO:0006807;GO:0006950;GO:0008150;GO:0008152;GO:0009056;GO:0009057;GO:0009987;GO:0010033;GO:0010243;GO:0010498;GO:0019538;GO:0019941;GO:0030163;GO:0030433;GO:0033554;GO:0034976;GO:0036503;GO:0042221;GO:0043161;GO:0043170;GO:0043632;GO:0044237;GO:0044238;GO:0044248;GO:0044257;GO:0044260;GO:0044265;GO:0044267;GO:0050896;GO:0051603;GO:0051716;GO:0071704;GO:1901564;GO:1901565;GO:…	NA	Protein of unknown function (DUF766)
LOC409825	T-complex protein 1 subunit epsilon	97.2563	70.866	81.9063	83.3429	18.394	19.988	22.3016	20.2279	23.3434	20.1213	16.9195	20.1281	4.1202	4.14062	K09497 CCT5; T-complex protein 1 subunit epsilon	NA	GO:0003674;GO:0005488;GO:0005515;GO:0044183;GO:0051082;	GO:0006457;GO:0006458;GO:0008150;GO:0009987;GO:0061077;	GO:0005575;GO:0005622;GO:0005623;GO:0005737;GO:0005829;GO:0005832;GO:0032991;GO:0044424;GO:0044444;GO:0044445;GO:0044464;GO:0101031;	assists the folding of proteins upon ATP hydrolysis
LOC409827	serine proteinase stubble	51.0638	51.2542	54.8907	52.4029	5.90122	2.74212	3.96684	4.20339	0.512016	0.639523	0.481587	0.544375	12.4668	96.2624	K08670 ST14, PRSS14; suppressor of tumorigenicity protein 14 [EC:3.4.21.109]|K09640 TMPRSS9; transmembrane protease serine 9 [EC:3.4.21.-]	ko05206:MicroRNAs in cancer	GO:0003674;GO:0003824;GO:0004175;GO:0004252;GO:0008233;GO:0008236;GO:0016787;GO:0017171;GO:0070011;GO:0140096;	GO:0006508;GO:0006807;GO:0008150;GO:0008152;GO:0019538;GO:0043170;GO:0044238;GO:0071704;GO:1901564;	NA	Trypsin-like serine protease|Trypsin-like serine protease
LOC409831	proteasome subunit beta type-6	29.5652	25.1099	26.4673	27.0475	10.7939	11.7814	11.5382	11.3712	9.49476	9.75932	6.16839	8.47416	2.3786	3.19176	K02738 PSMB6; 20S proteasome subunit beta 1 [EC:3.4.25.1]|K02741 PSMB9, LMP2; 20S proteasome subunit beta 9 [EC:3.4.25.1]	ko03050:Proteasome	GO:0003674;GO:0003824;GO:0004175;GO:0005488;GO:0008233;GO:0016787;GO:0044877;GO:0070011;GO:0070628;GO:0140096;	GO:0001889;GO:0002376;GO:0002520;GO:0003008;GO:0003012;GO:0006464;GO:0006508;GO:0006511;GO:0006807;GO:0007275;GO:0008150;GO:0008152;GO:0009056;GO:0009057;GO:0009605;GO:0009607;GO:0009615;GO:0009617;GO:0009628;GO:0009987;GO:0010033;GO:0010243;GO:0010498;GO:0014070;GO:0014889;GO:0016579;GO:0019222;GO:0019538;GO:0019882;GO:0019941;GO:0030162;GO:0030163;GO:0032501;GO:0032502;GO:0034097;GO:0036211;GO:…	GO:0000502;GO:0005575;GO:0005622;GO:0005623;GO:0005634;GO:0005654;GO:0005737;GO:0005829;GO:0005839;GO:0019774;GO:0031974;GO:0031981;GO:0032991;GO:0043226;GO:0043227;GO:0043229;GO:0043231;GO:0043233;GO:0044422;GO:0044424;GO:0044428;GO:0044444;GO:0044446;GO:0044464;GO:0070013;GO:1902494;GO:1905368;GO:1905369;GO:1990111;	Proteasome subunit beta
LOC409842	eukaryotic translation initiation factor 3 subunit M	173.118	148.739	170.585	164.147	56.4894	62.1745	66.1787	61.6142	55.6479	61.4605	34.1118	50.4067	2.66411	3.25645	K15030 EIF3M; translation initiation factor 3 subunit M	NA	GO:0002020;GO:0003674;GO:0005488;GO:0005515;GO:0019899;GO:0031369;GO:0089720;	GO:0000003;GO:0002181;GO:0002183;GO:0002790;GO:0003006;GO:0006412;GO:0006413;GO:0006508;GO:0006518;GO:0006807;GO:0006810;GO:0006996;GO:0007030;GO:0007275;GO:0007276;GO:0007281;GO:0007283;GO:0007286;GO:0007291;GO:0007349;GO:0008104;GO:0008150;GO:0008152;GO:0009058;GO:0009059;GO:0009306;GO:0009653;GO:0009893;GO:0009987;GO:0010256;GO:0010467;GO:0010604;GO:0010941;GO:0010942;GO:0010950;GO:0010952;GO:…	GO:0005575;GO:0005622;GO:0005623;GO:0005737;GO:0005794;GO:0005829;GO:0005852;GO:0005856;GO:0012505;GO:0032991;GO:0043226;GO:0043227;GO:0043228;GO:0043229;GO:0043231;GO:0043232;GO:0044422;GO:0044424;GO:0044430;GO:0044444;GO:0044446;GO:0044464;GO:0070864;GO:0070865;GO:0071541;	component of the eukaryotic translation initiation factor 3 (eIF-3) complex, which is involved in protein synthesis of a specialized repertoire of mRNAs and, together with other initiation factors, stimulates binding of mRNA and methionyl-tRNAi to the 40S ribosome. The eIF-3 complex specifically targets and initiates translation of a subset of mRNAs involved in cell proliferation
LOC409847	15-hydroxyprostaglandin dehydrogenase [NAD(+)]	15.7104	18.0907	14.1299	15.977	6.28832	4.19838	6.59553	5.69408	1.94218	3.52376	0.818421	2.09479	2.8059	7.62702	K00069 HPGD; 15-hydroxyprostaglandin dehydrogenase (NAD) [EC:1.1.1.141]	ko05202:Transcriptional misregulation in cancer	GO:0000166;GO:0003674;GO:0003824;GO:0004888;GO:0004930;GO:0004953;GO:0004954;GO:0004955;GO:0004957;GO:0005488;GO:0005515;GO:0016404;GO:0016491;GO:0016614;GO:0016616;GO:0036094;GO:0038023;GO:0042802;GO:0042803;GO:0043167;GO:0043168;GO:0046983;GO:0048037;GO:0050662;GO:0051287;GO:0060089;GO:0070403;GO:0097159;GO:1901265;GO:1901363;	GO:0000003;GO:0001568;GO:0001655;GO:0001676;GO:0001822;GO:0001944;GO:0002237;GO:0006082;GO:0006629;GO:0006631;GO:0006633;GO:0006636;GO:0006690;GO:0006692;GO:0006693;GO:0007154;GO:0007165;GO:0007166;GO:0007167;GO:0007178;GO:0007179;GO:0007186;GO:0007275;GO:0007276;GO:0007292;GO:0007565;GO:0007567;GO:0008150;GO:0008152;GO:0008284;GO:0008610;GO:0009058;GO:0009605;GO:0009607;GO:0009617;GO:0009636;GO:…	GO:0005575;GO:0005576;GO:0005615;GO:0005622;GO:0005623;GO:0005634;GO:0005654;GO:0005737;GO:0005829;GO:0031974;GO:0031981;GO:0043226;GO:0043227;GO:0043229;GO:0043231;GO:0043233;GO:0044421;GO:0044422;GO:0044424;GO:0044428;GO:0044444;GO:0044446;GO:0044464;GO:0070013;	Enoyl-(Acyl carrier protein) reductase|Enoyl-(Acyl carrier protein) reductase|Enoyl-(Acyl carrier protein) reductase|Enoyl-(Acyl carrier protein) reductase
LOC409859	DNA replication factor Cdt1	39.4238	55.0356	36.3723	43.6106	17.2042	14.1411	15.7991	15.7148	2.43124	3.90492	1.63073	2.65563	2.77513	16.4219	K10727 CDT1; chromatin licensing and DNA replication factor 1	NA	GO:0003674;GO:0003676;GO:0003677;GO:0003682;GO:0005488;GO:0005515;GO:0097159;GO:1901363;	GO:0000003;GO:0000070;GO:0000075;GO:0000076;GO:0000082;GO:0000083;GO:0000226;GO:0000278;GO:0000280;GO:0000281;GO:0000819;GO:0000910;GO:0002064;GO:0002065;GO:0002066;GO:0002376;GO:0003006;GO:0006139;GO:0006259;GO:0006260;GO:0006261;GO:0006275;GO:0006277;GO:0006355;GO:0006725;GO:0006807;GO:0006955;GO:0006959;GO:0006996;GO:0007010;GO:0007017;GO:0007049;GO:0007059;GO:0007080;GO:0007088;GO:0007098;GO:…	GO:0005575;GO:0005622;GO:0005623;GO:0005634;GO:0005654;GO:0005657;GO:0005694;GO:0005737;GO:0005829;GO:0016604;GO:0031974;GO:0031981;GO:0043226;GO:0043227;GO:0043228;GO:0043229;GO:0043231;GO:0043232;GO:0043233;GO:0044422;GO:0044424;GO:0044427;GO:0044428;GO:0044444;GO:0044446;GO:0044451;GO:0044464;GO:0070013;	DNA replication factor CDT1 like|DNA replication factor CDT1 like
LOC409860	GPI ethanolamine phosphate transferase 3	33.3965	42.0314	36.7398	37.3892	12.6499	15.4886	13.4895	13.876	6.12188	6.82726	2.75526	5.2348	2.69452	7.14243	K05288 PIGO; GPI ethanolamine phosphate transferase 3 subunit O [EC:2.7.-.-]	ko00563:Glycosylphosphatidylinositol (GPI)-anchor biosynthesis	GO:0003674;GO:0003824;GO:0016740;GO:0016772;GO:0016780;GO:0051377;	GO:0006464;GO:0006497;GO:0006505;GO:0006506;GO:0006629;GO:0006643;GO:0006644;GO:0006650;GO:0006661;GO:0006664;GO:0006793;GO:0006796;GO:0006807;GO:0008150;GO:0008152;GO:0008610;GO:0008654;GO:0009058;GO:0009059;GO:0009247;GO:0009987;GO:0019538;GO:0019637;GO:0034645;GO:0036211;GO:0042157;GO:0042158;GO:0043170;GO:0043412;GO:0044237;GO:0044238;GO:0044249;GO:0044255;GO:0044260;GO:0044267;GO:0045017;GO:…	GO:0005575;GO:0005622;GO:0005623;GO:0005737;GO:0005783;GO:0005789;GO:0012505;GO:0016020;GO:0031984;GO:0042175;GO:0043226;GO:0043227;GO:0043229;GO:0043231;GO:0044422;GO:0044424;GO:0044425;GO:0044432;GO:0044444;GO:0044446;GO:0044464;GO:0098827;	Type I phosphodiesterase / nucleotide pyrophosphatase|Type I phosphodiesterase / nucleotide pyrophosphatase|Type I phosphodiesterase / nucleotide pyrophosphatase
LOC409862	serine/arginine-rich splicing factor 2	49.9586	47.3798	51.6329	49.6571	15.8465	13.418	16.2752	15.1799	13.6659	10.6395	8.65108	10.9855	3.27125	4.52024	K12891 SRSF2_8, SFRS2A_B; serine/arginine-rich splicing factor 2/8	ko03040:Spliceosome|ko05168:Herpes simplex virus 1 infection	GO:0003674;GO:0003676;GO:0003712;GO:0003714;GO:0003723;GO:0003729;GO:0005080;GO:0005488;GO:0005515;GO:0019899;GO:0019900;GO:0019901;GO:0036002;GO:0097159;GO:0140110;GO:1901363;	GO:0000278;GO:0000375;GO:0000377;GO:0000381;GO:0000398;GO:0001178;GO:0006139;GO:0006355;GO:0006357;GO:0006396;GO:0006397;GO:0006403;GO:0006405;GO:0006406;GO:0006611;GO:0006725;GO:0006807;GO:0006810;GO:0006886;GO:0006913;GO:0007049;GO:0007584;GO:0008104;GO:0008150;GO:0008152;GO:0008380;GO:0009605;GO:0009889;GO:0009890;GO:0009892;GO:0009987;GO:0009991;GO:0010033;GO:0010467;GO:0010468;GO:0010556;GO:…	GO:0000785;GO:0005575;GO:0005622;GO:0005623;GO:0005634;GO:0005654;GO:0005681;GO:0005694;GO:0005737;GO:0005829;GO:0016604;GO:0016607;GO:0031974;GO:0031981;GO:0032991;GO:0035061;GO:0043226;GO:0043227;GO:0043228;GO:0043229;GO:0043231;GO:0043232;GO:0043233;GO:0044422;GO:0044424;GO:0044427;GO:0044428;GO:0044444;GO:0044446;GO:0044451;GO:0044464;GO:0070013;GO:1990904;	RNA recognition motif. (a.k.a. RRM, RBD, or RNP domain)
LOC409866	eukaryotic initiation factor 4A-III	112.921	111.368	97.2351	107.175	33.4696	37.7829	38.0992	36.4506	15.0381	18.3669	7.99271	13.7992	2.94028	7.76672	K13025 EIF4A3, FAL1; ATP-dependent RNA helicase [EC:3.6.4.13]	ko03013:Nucleocytoplasmic transport|ko03015:mRNA surveillance pathway|ko03040:Spliceosome	GO:0000166;GO:0003674;GO:0003676;GO:0003723;GO:0003724;GO:0003727;GO:0003729;GO:0003824;GO:0004004;GO:0004386;GO:0005488;GO:0005515;GO:0005524;GO:0008026;GO:0008143;GO:0008144;GO:0008186;GO:0016462;GO:0016787;GO:0016817;GO:0016818;GO:0016887;GO:0017076;GO:0017111;GO:0030554;GO:0032553;GO:0032555;GO:0032559;GO:0035368;GO:0035613;GO:0035639;GO:0036094;GO:0042623;GO:0043021;GO:0043167;GO:0043168;GO:…	GO:0000003;GO:0000184;GO:0000375;GO:0000377;GO:0000381;GO:0000398;GO:0000578;GO:0000956;GO:0001501;GO:0003002;GO:0003006;GO:0003008;GO:0006139;GO:0006325;GO:0006355;GO:0006357;GO:0006396;GO:0006397;GO:0006401;GO:0006402;GO:0006403;GO:0006405;GO:0006406;GO:0006417;GO:0006448;GO:0006611;GO:0006725;GO:0006807;GO:0006810;GO:0006886;GO:0006913;GO:0006996;GO:0007028;GO:0007275;GO:0007276;GO:0007281;GO:…	GO:0005575;GO:0005622;GO:0005623;GO:0005634;GO:0005654;GO:0005681;GO:0005730;GO:0005737;GO:0005829;GO:0030425;GO:0031974;GO:0031981;GO:0032991;GO:0035145;GO:0036477;GO:0042995;GO:0043005;GO:0043025;GO:0043226;GO:0043227;GO:0043228;GO:0043229;GO:0043231;GO:0043232;GO:0043233;GO:0044297;GO:0044422;GO:0044424;GO:0044428;GO:0044444;GO:0044446;GO:0044463;GO:0044464;GO:0045495;GO:0070013;GO:0071013;GO:…	helicase superfamily c-terminal domain
LOC409877	myeloid leukemia factor	91.8549	82.1632	88.0821	87.3667	31.5725	34.3409	34.7214	33.5449	31.113	32.7649	20.2712	28.0497	2.60447	3.11471	K15622 MLF1; myeloid leukemia factor 1	ko05202:Transcriptional misregulation in cancer	GO:0003674;GO:0005488;GO:0005515;GO:0008134;GO:0051087;	GO:0002682;GO:0002684;GO:0006355;GO:0008150;GO:0008593;GO:0009889;GO:0009966;GO:0009968;GO:0010468;GO:0010556;GO:0010646;GO:0010648;GO:0019219;GO:0019222;GO:0022603;GO:0023051;GO:0023057;GO:0031323;GO:0031326;GO:0031647;GO:0042127;GO:0042689;GO:0042691;GO:0045595;GO:0045597;GO:0045610;GO:0045612;GO:0045746;GO:0048518;GO:0048519;GO:0048522;GO:0048523;GO:0048583;GO:0048585;GO:0050789;GO:0050793;GO:…	GO:0005575;GO:0005622;GO:0005623;GO:0005634;GO:0005694;GO:0005700;GO:0005705;GO:0005737;GO:0043226;GO:0043227;GO:0043228;GO:0043229;GO:0043231;GO:0043232;GO:0044422;GO:0044424;GO:0044427;GO:0044444;GO:0044446;GO:0044464;GO:0048471;GO:0098687;	Myelodysplasia-myeloid leukemia factor 1-interacting protein|Myelodysplasia-myeloid leukemia factor 1-interacting protein|Myelodysplasia-myeloid leukemia factor 1-interacting protein
LOC409880	26S proteasome non-ATPase regulatory subunit 12	89.1024	78.9393	83.3384	83.7934	32.5089	34.099	35.2577	33.9552	22.6766	23.5924	16.0373	20.7688	2.46776	4.03459	K03035 PSMD12, RPN5; 26S proteasome regulatory subunit N5	ko03050:Proteasome|ko05169:Epstein-Barr virus infection	NA	GO:0001775;GO:0002252;GO:0002263;GO:0002274;GO:0002275;GO:0002283;GO:0002366;GO:0002376;GO:0002443;GO:0002444;GO:0002446;GO:0006464;GO:0006508;GO:0006511;GO:0006807;GO:0006810;GO:0006887;GO:0006955;GO:0008150;GO:0008152;GO:0009056;GO:0009057;GO:0009987;GO:0010498;GO:0016192;GO:0016579;GO:0019538;GO:0019941;GO:0030163;GO:0032940;GO:0036211;GO:0036230;GO:0042119;GO:0043161;GO:0043170;GO:0043299;GO:…	GO:0000502;GO:0005575;GO:0005576;GO:0005622;GO:0005623;GO:0005634;GO:0005654;GO:0005737;GO:0005829;GO:0005838;GO:0008541;GO:0012505;GO:0022624;GO:0030141;GO:0031410;GO:0031595;GO:0031974;GO:0031981;GO:0031982;GO:0031983;GO:0032991;GO:0034774;GO:0043226;GO:0043227;GO:0043229;GO:0043231;GO:0043233;GO:0044422;GO:0044424;GO:0044428;GO:0044433;GO:0044444;GO:0044446;GO:0044464;GO:0060205;GO:0070013;GO:…	motif in proteasome subunits, Int-6, Nip-1 and TRIP-15
LOC409887	transcription factor Dp-1	20.5337	18.2693	18.1736	18.9922	5.2061	4.17152	4.9605	4.77937	3.1007	3.19602	1.2051	2.50061	3.97379	7.59503	K04683 TFDP1; transcription factor Dp-1|K09392 TFDP2; transcription factor Dp-2|K09393 TFDP3; transcription factor Dp-3	ko04110:Cell cycle|ko04350:TGF-beta signaling pathway	GO:0000981;GO:0003674;GO:0003676;GO:0003677;GO:0003700;GO:0003712;GO:0003713;GO:0005488;GO:0005515;GO:0008022;GO:0008134;GO:0019904;GO:0046982;GO:0046983;GO:0097159;GO:0140110;GO:1901363;	GO:0000003;GO:0000075;GO:0000077;GO:0000082;GO:0000083;GO:0000278;GO:0002009;GO:0002064;GO:0002065;GO:0002066;GO:0003002;GO:0003006;GO:0006139;GO:0006259;GO:0006277;GO:0006355;GO:0006357;GO:0006725;GO:0006807;GO:0006810;GO:0006839;GO:0006915;GO:0006950;GO:0006974;GO:0006977;GO:0006996;GO:0007005;GO:0007006;GO:0007049;GO:0007093;GO:0007113;GO:0007154;GO:0007163;GO:0007165;GO:0007275;GO:0007276;GO:…	GO:0005575;GO:0005622;GO:0005623;GO:0005634;GO:0005635;GO:0005654;GO:0005667;GO:0005694;GO:0005737;GO:0005829;GO:0012505;GO:0031523;GO:0031967;GO:0031974;GO:0031975;GO:0031981;GO:0032991;GO:0035189;GO:0043226;GO:0043227;GO:0043228;GO:0043229;GO:0043231;GO:0043232;GO:0043233;GO:0044422;GO:0044424;GO:0044427;GO:0044428;GO:0044444;GO:0044446;GO:0044464;GO:0044798;GO:0070013;GO:0090575;	Transcription factor DP
LOC409890	peptidyl-prolyl cis-trans isomerase	428.285	335.015	411.551	391.617	124.413	128.346	125.977	126.246	165.33	152.089	130.075	149.165	3.10203	2.6254	K09565 PPIF; peptidyl-prolyl isomerase F (cyclophilin D) [EC:5.2.1.8]	ko04020:Calcium signaling pathway|ko04022:cGMP-PKG signaling pathway|ko05012:Parkinson disease|ko05016:Huntington disease|ko05145:Toxoplasmosis	NA	NA	NA	PPIases accelerate the folding of proteins. It catalyzes the cis-trans isomerization of proline imidic peptide bonds in oligopeptides
LOC409893	protein alan shepard	290.224	419.894	298.666	336.261	135.61	89.2524	97.1348	107.332	21.3785	29.6109	13.771	21.5868	3.1329	15.5772	NA	NA	GO:0003674;GO:0003676;GO:0003677;GO:0003690;GO:0003697;GO:0003723;GO:0003727;GO:0003729;GO:0003730;GO:0005488;GO:0005515;GO:0008143;GO:0008187;GO:0008266;GO:0017091;GO:0035925;GO:0070717;GO:0097159;GO:1901363;	GO:0000003;GO:0002347;GO:0002357;GO:0006139;GO:0006259;GO:0006260;GO:0006396;GO:0006417;GO:0006725;GO:0006807;GO:0006950;GO:0006952;GO:0007275;GO:0007399;GO:0007552;GO:0007610;GO:0007617;GO:0007618;GO:0007619;GO:0007626;GO:0008050;GO:0008150;GO:0008152;GO:0008344;GO:0009058;GO:0009059;GO:0009605;GO:0009607;GO:0009628;GO:0009629;GO:0009889;GO:0009890;GO:0009891;GO:0009892;GO:0009893;GO:0009966;GO:…	GO:0005575;GO:0005622;GO:0005623;GO:0005634;GO:0005737;GO:0005829;GO:0043226;GO:0043227;GO:0043229;GO:0043231;GO:0044424;GO:0044444;GO:0044464;	RNA recognition motif|RNA recognition motif|RNA recognition motif|RNA recognition motif|RNA recognition motif|RNA recognition motif|RNA recognition motif|RNA recognition motif|RNA recognition motif|RNA recognition motif|RNA recognition motif|RNA recognition motif|RNA recognition motif|RNA recognition motif
LOC409898	protein expanded-like	69.1249	81.2921	81.999	77.472	22.4217	18.4933	21.9239	20.9463	16.2824	22.0142	11.5371	16.6112	3.6986	4.66383	K16683 EX; protein expanded|K16821 FRMD1; FERM domain-containing protein 1|K16822 FRMD6; FERM domain-containing protein 6	ko04390:Hippo signaling pathway|ko04391:Hippo signaling pathway - fly|ko04392:Hippo signaling pathway - multiple species	GO:0003674;GO:0005198;GO:0005200;GO:0005488;GO:0005515;GO:0008134;	GO:0000003;GO:0000902;GO:0000904;GO:0001654;GO:0001667;GO:0001745;GO:0001751;GO:0001754;GO:0002064;GO:0002065;GO:0002066;GO:0003006;GO:0003382;GO:0003383;GO:0006810;GO:0006928;GO:0006996;GO:0007010;GO:0007088;GO:0007096;GO:0007154;GO:0007165;GO:0007166;GO:0007167;GO:0007178;GO:0007275;GO:0007276;GO:0007281;GO:0007292;GO:0007297;GO:0007298;GO:0007346;GO:0007399;GO:0007423;GO:0008101;GO:0008104;GO:…	GO:0005575;GO:0005622;GO:0005623;GO:0005856;GO:0005886;GO:0005911;GO:0005912;GO:0005913;GO:0005915;GO:0009898;GO:0016020;GO:0016324;GO:0016327;GO:0030054;GO:0032991;GO:0036375;GO:0043226;GO:0043228;GO:0043229;GO:0043232;GO:0043296;GO:0044424;GO:0044425;GO:0044459;GO:0044464;GO:0045177;GO:0070161;GO:0071944;GO:0098552;GO:0098562;GO:0098590;GO:0098592;	FERM C-terminal PH-like domain
LOC409905	2-acylglycerol O-acyltransferase 1	29.259	33.0747	32.3895	31.5744	1.86434	1.51022	1.7926	1.72239	11.0446	13.2645	5.90248	10.0705	18.3318	3.13532	K11160 DGAT2; diacylglycerol O-acyltransferase 2 [EC:2.3.1.20 2.3.1.75]|K14457 MOGAT2, MGAT2; 2-acylglycerol O-acyltransferase 2 [EC:2.3.1.22]|K14458 MOGAT1, MGAT1; 2-acylglycerol O-acyltransferase 1 [EC:2.3.1.22]	ko00561:Glycerolipid metabolism|ko04975:Fat digestion and absorption	GO:0003674;GO:0003824;GO:0003846;GO:0004144;GO:0005488;GO:0005515;GO:0008374;GO:0016411;GO:0016740;GO:0016746;GO:0016747;GO:0042802;GO:0042803;GO:0046983;	GO:0001101;GO:0006109;GO:0006111;GO:0006139;GO:0006163;GO:0006629;GO:0006637;GO:0006638;GO:0006639;GO:0006641;GO:0006725;GO:0006732;GO:0006753;GO:0006790;GO:0006793;GO:0006796;GO:0006807;GO:0007275;GO:0007498;GO:0007584;GO:0008150;GO:0008152;GO:0008610;GO:0009058;GO:0009117;GO:0009150;GO:0009259;GO:0009605;GO:0009888;GO:0009889;GO:0009891;GO:0009892;GO:0009893;GO:0009987;GO:0009991;GO:0010033;GO:…	GO:0005575;GO:0005622;GO:0005623;GO:0005737;GO:0005783;GO:0005789;GO:0005811;GO:0012505;GO:0016020;GO:0016021;GO:0030176;GO:0031224;GO:0031227;GO:0031984;GO:0042175;GO:0043226;GO:0043227;GO:0043228;GO:0043229;GO:0043231;GO:0043232;GO:0044422;GO:0044424;GO:0044425;GO:0044432;GO:0044444;GO:0044446;GO:0044464;GO:0048471;GO:0098827;	2-acylglycerol O-acyltransferase 1-like
LOC409909	small glutamine-rich tetratricopeptide repeat-containing protein alpha	52.1233	50.9818	44.2613	49.1221	17.7361	17.0225	18.6168	17.7918	10.2596	13.204	5.47987	9.64785	2.76094	5.09151	K16365 SGTA; small glutamine-rich tetratricopeptide repeat-containing protein alpha	NA	GO:0003674;GO:0005488;GO:0005515;GO:0008022;GO:0030544;GO:0031072;GO:0042802;GO:0042803;GO:0043621;GO:0044877;GO:0046982;GO:0046983;GO:0051087;GO:1904288;	GO:0006457;GO:0006508;GO:0006511;GO:0006807;GO:0006950;GO:0006996;GO:0007029;GO:0008104;GO:0008150;GO:0008152;GO:0009056;GO:0009057;GO:0009892;GO:0009893;GO:0009894;GO:0009895;GO:0009896;GO:0009987;GO:0010033;GO:0010243;GO:0010256;GO:0010498;GO:0010604;GO:0010605;GO:0016043;GO:0019222;GO:0019538;GO:0019941;GO:0030162;GO:0030163;GO:0030433;GO:0031323;GO:0031324;GO:0031325;GO:0031329;GO:0031330;GO:…	GO:0005575;GO:0005622;GO:0005623;GO:0005634;GO:0005737;GO:0005829;GO:0016020;GO:0043226;GO:0043227;GO:0043229;GO:0043231;GO:0044424;GO:0044444;GO:0044464;	Homodimerisation domain of SGTA|Homodimerisation domain of SGTA|Homodimerisation domain of SGTA|Homodimerisation domain of SGTA
LOC409911	protein disulfide-isomerase A3	418.248	439.901	426.035	428.061	134.384	158.576	165.603	152.854	87.7456	88.9173	49.3693	75.3441	2.80045	5.68142	K08056 PDIA3, GRP58; protein disulfide-isomerase A3 [EC:5.3.4.1]	ko04141:Protein processing in endoplasmic reticulum|ko04612:Antigen processing and presentation	GO:0003674;GO:0003756;GO:0003810;GO:0003824;GO:0004175;GO:0004197;GO:0004620;GO:0004629;GO:0005102;GO:0005488;GO:0005515;GO:0008081;GO:0008233;GO:0008234;GO:0015036;GO:0015037;GO:0016298;GO:0016491;GO:0016667;GO:0016671;GO:0016740;GO:0016746;GO:0016755;GO:0016787;GO:0016788;GO:0016853;GO:0016860;GO:0016864;GO:0019153;GO:0042287;GO:0042288;GO:0042578;GO:0042802;GO:0070011;GO:0140096;	GO:0000003;GO:0001666;GO:0002376;GO:0002474;GO:0002478;GO:0002479;GO:0002931;GO:0003006;GO:0006457;GO:0006464;GO:0006508;GO:0006807;GO:0006950;GO:0007154;GO:0007275;GO:0007423;GO:0007548;GO:0007584;GO:0007610;GO:0007623;GO:0008150;GO:0008152;GO:0008360;GO:0009605;GO:0009628;GO:0009636;GO:0009653;GO:0009719;GO:0009725;GO:0009887;GO:0009966;GO:0009967;GO:0009987;GO:0009991;GO:0010033;GO:0010171;GO:…	GO:0001669;GO:0005575;GO:0005576;GO:0005615;GO:0005622;GO:0005623;GO:0005634;GO:0005737;GO:0005739;GO:0005740;GO:0005758;GO:0005768;GO:0005783;GO:0005788;GO:0005789;GO:0005790;GO:0005886;GO:0009986;GO:0010008;GO:0012505;GO:0016020;GO:0016021;GO:0016324;GO:0030139;GO:0030141;GO:0030176;GO:0031090;GO:0031224;GO:0031227;GO:0031410;GO:0031967;GO:0031970;GO:0031974;GO:0031975;GO:0031982;GO:0031984;GO:…	Thioredoxin-like domain
LOC409912	regulator of G-protein signaling 7	17.4623	17.9747	16.9403	17.4591	6.92	6.51724	8.30024	7.24583	1.96246	2.45431	0.719589	1.71212	2.40954	10.1974	K16449 RGS; regulator of G-protein signaling	NA	GO:0001965;GO:0003674;GO:0005096;GO:0005488;GO:0005515;GO:0008047;GO:0019904;GO:0030234;GO:0030695;GO:0031681;GO:0060589;GO:0098772;	GO:0001975;GO:0006457;GO:0006950;GO:0007154;GO:0007165;GO:0007186;GO:0007212;GO:0007275;GO:0007399;GO:0007417;GO:0007420;GO:0007610;GO:0007622;GO:0007631;GO:0008150;GO:0008277;GO:0009266;GO:0009409;GO:0009410;GO:0009628;GO:0009636;GO:0009966;GO:0009987;GO:0010033;GO:0010243;GO:0010646;GO:0010720;GO:0010959;GO:0014075;GO:0022008;GO:0023051;GO:0023052;GO:0030154;GO:0032501;GO:0032502;GO:0032879;GO:…	GO:0005575;GO:0005622;GO:0005623;GO:0005634;GO:0005635;GO:0005737;GO:0005794;GO:0005829;GO:0005886;GO:0012505;GO:0016020;GO:0019898;GO:0030425;GO:0031967;GO:0031975;GO:0032991;GO:0036477;GO:0042995;GO:0043005;GO:0043226;GO:0043227;GO:0043229;GO:0043231;GO:0044292;GO:0044422;GO:0044424;GO:0044425;GO:0044428;GO:0044444;GO:0044446;GO:0044463;GO:0044464;GO:0045121;GO:0071944;GO:0097447;GO:0097458;GO:…	G protein gamma subunit-like motifs
LOC409913	COMM domain-containing protein 4	54.5539	62.0749	65.0856	60.5715	24.873	24.58	24.6244	24.6924	26.8517	26.1562	14.3871	22.465	2.45304	2.69626	NA	NA	NA	NA	GO:0005575;GO:0005622;GO:0005623;GO:0005737;GO:0044424;GO:0044464;	Pfam:HCaRG
LOC409918	cullin-associated NEDD8-dissociated protein 1	82.0321	90.1986	68.1203	80.117	23.1471	20.5756	24.8219	22.8482	7.61682	8.63051	3.88912	6.71215	3.50649	11.9361	K02941 RP-LP0, RPLP0; large subunit ribosomal protein LP0|K17263 CAND1, TIP120A; cullin-associated NEDD8-dissociated protein 1	ko03010:Ribosome	GO:0003674;GO:0005488;GO:0005515;GO:0008134;GO:0017025;	GO:0001775;GO:0002252;GO:0002263;GO:0002274;GO:0002275;GO:0002283;GO:0002366;GO:0002376;GO:0002443;GO:0002444;GO:0002446;GO:0006355;GO:0006357;GO:0006464;GO:0006807;GO:0006810;GO:0006873;GO:0006875;GO:0006879;GO:0006887;GO:0006955;GO:0008150;GO:0008152;GO:0009889;GO:0009891;GO:0009892;GO:0009893;GO:0009987;GO:0010265;GO:0010468;GO:0010556;GO:0010557;GO:0010604;GO:0010605;GO:0010628;GO:0016043;GO:…	GO:0000151;GO:0005575;GO:0005576;GO:0005622;GO:0005623;GO:0005634;GO:0005654;GO:0005737;GO:0005794;GO:0005829;GO:0012505;GO:0030141;GO:0031410;GO:0031461;GO:0031974;GO:0031981;GO:0031982;GO:0031983;GO:0032991;GO:0034774;GO:0043226;GO:0043227;GO:0043229;GO:0043231;GO:0043233;GO:0044422;GO:0044424;GO:0044428;GO:0044433;GO:0044444;GO:0044446;GO:0044464;GO:0060205;GO:0070013;GO:0097708;GO:0099503;GO:…	TATA-binding protein interacting (TIP20)|TATA-binding protein interacting (TIP20)
LOC409920	ubiquitin-conjugating enzyme E2 variant 2	104.119	88.3072	98.3362	96.9209	28.897	35.4145	31.7919	32.0345	26.1039	28.7696	17.7164	24.1966	3.02552	4.00555	K10704 UBE2V; ubiquitin-conjugating enzyme E2 variant	ko04624:Toll and Imd signaling pathway	GO:0003674;GO:0003824;GO:0004842;GO:0005488;GO:0005515;GO:0016740;GO:0019787;GO:0019899;GO:0031625;GO:0044389;GO:0061630;GO:0061659;GO:0140096;	GO:0000209;GO:0000726;GO:0000729;GO:0006139;GO:0006259;GO:0006281;GO:0006282;GO:0006301;GO:0006302;GO:0006303;GO:0006464;GO:0006725;GO:0006807;GO:0006950;GO:0006974;GO:0007275;GO:0007399;GO:0008150;GO:0008152;GO:0008283;GO:0009893;GO:0009894;GO:0009896;GO:0009987;GO:0010604;GO:0010720;GO:0010941;GO:0010975;GO:0010976;GO:0016567;GO:0019219;GO:0019222;GO:0019538;GO:0022008;GO:0030154;GO:0030162;GO:…	GO:0005575;GO:0005622;GO:0005623;GO:0005634;GO:0005654;GO:0005737;GO:0031371;GO:0031372;GO:0031974;GO:0031981;GO:0032991;GO:0043226;GO:0043227;GO:0043229;GO:0043231;GO:0043233;GO:0044422;GO:0044424;GO:0044428;GO:0044446;GO:0044464;GO:0070013;GO:1902494;GO:1990234;	Ubiquitin-conjugating enzyme
LOC409925	dual specificity mitogen-activated protein kinase kinase dSOR1	13.3201	9.5531	11.7274	11.5335	3.76604	4.06093	4.14275	3.98991	2.09211	2.83505	1.68115	2.20277	2.89068	5.23592	K04368 MAP2K1, MEK1; mitogen-activated protein kinase kinase 1 [EC:2.7.12.2]|K04369 MAP2K2, MEK2; mitogen-activated protein kinase kinase 2 [EC:2.7.12.2]	ko01521:EGFR tyrosine kinase inhibitor resistance|ko01522:Endocrine resistance|ko04010:MAPK signaling pathway|ko04012:ErbB signaling pathway|ko04013:MAPK signaling pathway - fly|ko04014:Ras signaling pathway|ko04015:Rap1 signaling pathway|ko04022:cGMP-PKG signaling pathway|ko04024:cAMP signaling pathway|ko04062:Chemokine signaling pathway|ko04066:HIF-1 signaling pathway|ko04068:FoxO signaling pat…	GO:0000166;GO:0003674;GO:0003824;GO:0004672;GO:0004674;GO:0004708;GO:0004712;GO:0005198;GO:0005488;GO:0005515;GO:0005524;GO:0008022;GO:0008047;GO:0008144;GO:0016301;GO:0016740;GO:0016772;GO:0016773;GO:0017016;GO:0017076;GO:0019207;GO:0019209;GO:0019887;GO:0019899;GO:0019900;GO:0019901;GO:0019904;GO:0030165;GO:0030234;GO:0030295;GO:0030554;GO:0031267;GO:0031435;GO:0032553;GO:0032555;GO:0032559;GO:…	GO:0000003;GO:0000075;GO:0000076;GO:0000077;GO:0000165;GO:0000187;GO:0000278;GO:0000578;GO:0000902;GO:0001568;GO:0001667;GO:0001701;GO:0001890;GO:0001892;GO:0001932;GO:0001934;GO:0001944;GO:0002064;GO:0002065;GO:0002066;GO:0002119;GO:0002164;GO:0002252;GO:0002376;GO:0002520;GO:0003002;GO:0003006;GO:0003008;GO:0003013;GO:0003018;GO:0003056;GO:0006140;GO:0006355;GO:0006357;GO:0006464;GO:0006468;GO:…	GO:0000793;GO:0005575;GO:0005576;GO:0005622;GO:0005623;GO:0005634;GO:0005694;GO:0005737;GO:0005739;GO:0005768;GO:0005769;GO:0005770;GO:0005783;GO:0005794;GO:0005829;GO:0005856;GO:0005874;GO:0005886;GO:0005911;GO:0005912;GO:0005924;GO:0005925;GO:0005938;GO:0009898;GO:0012505;GO:0015630;GO:0016020;GO:0030054;GO:0030055;GO:0030424;GO:0030425;GO:0031410;GO:0031982;GO:0032838;GO:0032839;GO:0036477;GO:…	Protein tyrosine kinase
LOC409927	putative pyridoxal-dependent decarboxylase domain-containing protein 2	39.8748	47.1993	40.8206	42.6316	16.4349	14.9649	15.1236	15.5078	8.29384	8.92009	4.78171	7.33188	2.74904	5.81455	NA	NA	NA	NA	GO:0005575;GO:0005622;GO:0005623;GO:0005737;GO:0005794;GO:0012505;GO:0043226;GO:0043227;GO:0043229;GO:0043231;GO:0044424;GO:0044444;GO:0044464;	Pyridoxal-dependent decarboxylase conserved domain|Pyridoxal-dependent decarboxylase conserved domain
LOC409942	interference hedgehog	45.1687	58.8429	42.7073	48.9063	10.1167	11.7524	13.7477	11.8723	1.65893	2.55067	1.08613	1.76524	4.11937	27.7052	K20020 BOC; brother of CDO|K20244 IHOG; interference hedgohog|K20245 BOI; brother of ihog	ko04340:Hedgehog signaling pathway|ko04341:Hedgehog signaling pathway - fly|ko04360:Axon guidance	GO:0003674;GO:0005488;GO:0005515;GO:0005539;GO:0008201;GO:0042802;GO:0042803;GO:0043167;GO:0043168;GO:0046983;GO:0097108;GO:0097367;GO:1901681;	GO:0001654;GO:0001745;GO:0001751;GO:0001754;GO:0003002;GO:0007154;GO:0007165;GO:0007166;GO:0007219;GO:0007224;GO:0007275;GO:0007389;GO:0007399;GO:0007423;GO:0007444;GO:0007447;GO:0008150;GO:0008284;GO:0008589;GO:0008593;GO:0009653;GO:0009887;GO:0009888;GO:0009966;GO:0009968;GO:0009987;GO:0010646;GO:0010648;GO:0022008;GO:0023051;GO:0023052;GO:0023057;GO:0030154;GO:0030182;GO:0032501;GO:0032502;GO:…	GO:0005575;GO:0005623;GO:0009986;GO:0016020;GO:0016021;GO:0031224;GO:0044425;GO:0044464;	Fibronectin type 3 domain|Fibronectin type 3 domain|Fibronectin type 3 domain|Fibronectin type 3 domain|Fibronectin type 3 domain|Fibronectin type 3 domain|Fibronectin type 3 domain|Fibronectin type 3 domain|Fibronectin type 3 domain
LOC409945	aspartate--tRNA ligase, cytoplasmic	32.4134	40.7461	32.6353	35.2649	13.1121	14.4792	15.5347	14.3753	7.65875	8.15467	4.00114	6.60486	2.45315	5.33924	K22503 DARS1; aspartyl-tRNA synthetase [EC:6.1.1.12]	ko00970:Aminoacyl-tRNA biosynthesis	GO:0003674;GO:0003824;GO:0004046;GO:0004812;GO:0004815;GO:0016787;GO:0016810;GO:0016811;GO:0016874;GO:0016875;GO:0140098;GO:0140101;	GO:0006082;GO:0006139;GO:0006399;GO:0006412;GO:0006418;GO:0006422;GO:0006518;GO:0006520;GO:0006725;GO:0006807;GO:0008150;GO:0008152;GO:0009058;GO:0009059;GO:0009987;GO:0010467;GO:0016043;GO:0016070;GO:0019538;GO:0019752;GO:0022607;GO:0034641;GO:0034645;GO:0034660;GO:0040007;GO:0043038;GO:0043039;GO:0043043;GO:0043170;GO:0043436;GO:0043603;GO:0043604;GO:0043933;GO:0044085;GO:0044237;GO:0044238;GO:…	GO:0005575;GO:0005622;GO:0005623;GO:0005737;GO:0005829;GO:0017101;GO:0032991;GO:0044424;GO:0044444;GO:0044464;GO:0045202;	tRNA synthetases class II (D, K and N)
LOC409954	peroxiredoxin 1	636.977	506.285	609.313	584.192	177.121	192.454	181.629	183.735	128.037	127.085	90.7863	115.303	3.17954	5.06658	K03386 PRDX2_4, ahpC; peroxiredoxin 2/4 [EC:1.11.1.24]|K13279 PRDX1; peroxiredoxin 1 [EC:1.11.1.24]	ko04146:Peroxisome|ko04214:Apoptosis - fly	GO:0003674;GO:0003824;GO:0004601;GO:0008379;GO:0016209;GO:0016491;GO:0016684;GO:0051920;	GO:0000003;GO:0003006;GO:0006928;GO:0006950;GO:0006979;GO:0007155;GO:0007275;GO:0007276;GO:0007281;GO:0007568;GO:0008150;GO:0008152;GO:0008340;GO:0008354;GO:0009056;GO:0009605;GO:0009636;GO:0009987;GO:0009991;GO:0010259;GO:0016477;GO:0016999;GO:0017001;GO:0017144;GO:0019725;GO:0019953;GO:0022412;GO:0022414;GO:0022610;GO:0030154;GO:0031667;GO:0032501;GO:0032502;GO:0032504;GO:0040011;GO:0042221;GO:…	GO:0005575;GO:0005576;GO:0005615;GO:0005622;GO:0005623;GO:0005737;GO:0005829;GO:0031982;GO:0043226;GO:0043227;GO:0043230;GO:0044421;GO:0044424;GO:0044444;GO:0044464;GO:0070062;GO:1903561;	Redoxin
LOC409955	WD40 repeat-containing protein SMU1	54.2145	54.7439	48.8476	52.602	19.3163	17.1412	19.4063	18.6213	11.2573	13.3544	6.49758	10.3698	2.82483	5.07264	K13111 SMU1; WD40 repeat-containing protein SMU1	NA	GO:0003674;GO:0005488;GO:0005515;GO:0042802;GO:0042803;GO:0046983;	GO:0000375;GO:0000377;GO:0000381;GO:0000398;GO:0002119;GO:0002164;GO:0006139;GO:0006396;GO:0006397;GO:0006725;GO:0006807;GO:0007154;GO:0007267;GO:0007268;GO:0007274;GO:0007275;GO:0007399;GO:0007517;GO:0007528;GO:0007610;GO:0007638;GO:0008150;GO:0008152;GO:0008380;GO:0009605;GO:0009612;GO:0009628;GO:0009653;GO:0009790;GO:0009791;GO:0009792;GO:0009887;GO:0009987;GO:0010467;GO:0010468;GO:0016043;GO:…	GO:0005575;GO:0005622;GO:0005623;GO:0005634;GO:0005654;GO:0005681;GO:0005684;GO:0005737;GO:0016604;GO:0016607;GO:0031974;GO:0031981;GO:0032991;GO:0043226;GO:0043227;GO:0043229;GO:0043231;GO:0043233;GO:0044422;GO:0044424;GO:0044428;GO:0044446;GO:0044451;GO:0044464;GO:0070013;GO:0071005;GO:0071011;GO:1990904;	C-terminal to LisH motif.
LOC409977	uncharacterized LOC409977	37.8194	53.8971	39.3597	43.692	12.6974	8.98798	12.5169	11.4007	1.79115	2.03777	0.48564	1.43819	3.83239	30.38	NA	NA	NA	NA	NA	NA
LOC409979	DNA replication licensing factor Mcm7	20.5454	16.0122	17.1857	17.9144	1.87687	0.788286	1.566	1.41039	0.486609	0.647985	0.286493	0.473696	12.7018	37.8185	K02210 MCM7, CDC47; DNA replication licensing factor MCM7 [EC:5.6.2.3]	ko03030:DNA replication|ko04110:Cell cycle|ko04111:Cell cycle - yeast|ko04113:Meiosis - yeast	GO:0003674;GO:0003676;GO:0003677;GO:0003678;GO:0003697;GO:0003824;GO:0004386;GO:0005488;GO:0016462;GO:0016787;GO:0016817;GO:0016818;GO:0017111;GO:0097159;GO:0140097;GO:1901363;	GO:0000082;GO:0000278;GO:0006139;GO:0006259;GO:0006260;GO:0006261;GO:0006268;GO:0006725;GO:0006807;GO:0006950;GO:0006974;GO:0006996;GO:0007049;GO:0008150;GO:0008152;GO:0008283;GO:0009058;GO:0009059;GO:0009410;GO:0009987;GO:0016043;GO:0019220;GO:0019222;GO:0022402;GO:0022607;GO:0031323;GO:0032392;GO:0032508;GO:0033554;GO:0034622;GO:0034641;GO:0034645;GO:0042221;GO:0042325;GO:0043170;GO:0043933;GO:…	GO:0000785;GO:0005575;GO:0005622;GO:0005623;GO:0005634;GO:0005654;GO:0005694;GO:0005737;GO:0005829;GO:0031974;GO:0031981;GO:0032991;GO:0042555;GO:0043226;GO:0043227;GO:0043228;GO:0043229;GO:0043231;GO:0043232;GO:0043233;GO:0044422;GO:0044424;GO:0044427;GO:0044428;GO:0044444;GO:0044446;GO:0044464;GO:0070013;	MCM OB domain
LOC409992	importin-13	36.9503	43.0307	35.0216	38.3342	14.1845	12.1886	14.9878	13.787	6.18591	6.18502	3.19664	5.18919	2.78046	7.38731	NA	NA	GO:0003674;GO:0005048;GO:0005102;GO:0005215;GO:0005488;GO:0005515;GO:0008134;GO:0008139;GO:0008565;GO:0033218;GO:0035257;GO:0035258;GO:0035259;GO:0042277;GO:0051427;	GO:0006606;GO:0006810;GO:0006886;GO:0006913;GO:0007154;GO:0007267;GO:0007268;GO:0007270;GO:0008104;GO:0008150;GO:0009314;GO:0009416;GO:0009453;GO:0009605;GO:0009628;GO:0009987;GO:0010646;GO:0015031;GO:0015833;GO:0017038;GO:0023051;GO:0023052;GO:0033036;GO:0033365;GO:0034504;GO:0034613;GO:0040011;GO:0042330;GO:0042331;GO:0042886;GO:0045184;GO:0046907;GO:0050789;GO:0050794;GO:0050804;GO:0050896;GO:…	GO:0005575;GO:0005622;GO:0005623;GO:0005634;GO:0005635;GO:0005737;GO:0012505;GO:0016020;GO:0031074;GO:0031090;GO:0031965;GO:0031967;GO:0031975;GO:0032991;GO:0042564;GO:0043226;GO:0043227;GO:0043229;GO:0043231;GO:0044422;GO:0044424;GO:0044428;GO:0044446;GO:0044464;	Importin-beta N-terminal domain
LOC409994	INO80 complex subunit E	17.8026	21.1977	16.7114	18.5706	7.14569	7.84071	8.05472	7.68037	2.98141	3.26393	1.40335	2.54957	2.41793	7.28382	K11669 INO80E; INO80 complex subunit E	NA	NA	NA	GO:0000228;GO:0000785;GO:0000790;GO:0005575;GO:0005622;GO:0005623;GO:0005634;GO:0005694;GO:0031011;GO:0031974;GO:0031981;GO:0032991;GO:0033202;GO:0043226;GO:0043227;GO:0043228;GO:0043229;GO:0043231;GO:0043232;GO:0043233;GO:0044422;GO:0044424;GO:0044427;GO:0044428;GO:0044446;GO:0044454;GO:0044464;GO:0070013;GO:0070603;GO:0097346;GO:1902494;GO:1904949;	chromatin remodeling
LOC410009	cadherin-related tumor suppressor	57.7399	74.1571	82.7137	71.5369	15.7553	14.285	17.7327	15.9243	5.04853	6.38029	3.71749	5.04877	4.4923	14.1692	K16506 FAT1_2_3; protocadherin Fat 1/2/3|K16669 FAT4; protocadherin Fat 4	ko04391:Hippo signaling pathway - fly|ko04392:Hippo signaling pathway - multiple species	GO:0003674;GO:0005488;GO:0005509;GO:0005515;GO:0043167;GO:0043169;GO:0045296;GO:0046872;GO:0050839;	GO:0000226;GO:0000902;GO:0000904;GO:0001654;GO:0001736;GO:0001737;GO:0001738;GO:0001745;GO:0002009;GO:0002164;GO:0002165;GO:0002168;GO:0003002;GO:0006464;GO:0006807;GO:0006996;GO:0007010;GO:0007017;GO:0007155;GO:0007157;GO:0007163;GO:0007164;GO:0007275;GO:0007389;GO:0007399;GO:0007423;GO:0007424;GO:0007444;GO:0007446;GO:0007447;GO:0007472;GO:0007476;GO:0007552;GO:0007560;GO:0008104;GO:0008150;GO:…	GO:0005575;GO:0005623;GO:0005886;GO:0005887;GO:0016020;GO:0016021;GO:0016327;GO:0031224;GO:0031226;GO:0044425;GO:0044459;GO:0044464;GO:0071944;GO:0098590;	Cadherin repeats.|Cadherin repeats.
LOC410017	protein OPI10 homolog	65.3994	57.1316	62.1583	61.5631	22.8867	27.9546	25.8969	25.5794	27.5163	26.4993	20.8208	24.9455	2.40675	2.46791	NA	NA	GO:0003674;GO:0005215;GO:0005488;GO:0005515;GO:0008565;GO:0030544;GO:0031072;	GO:0006606;GO:0006810;GO:0006886;GO:0006913;GO:0006950;GO:0006996;GO:0007030;GO:0007275;GO:0008104;GO:0008150;GO:0009266;GO:0009408;GO:0009628;GO:0009987;GO:0010256;GO:0015031;GO:0015833;GO:0016043;GO:0017038;GO:0030323;GO:0030324;GO:0032501;GO:0032502;GO:0033036;GO:0033365;GO:0033554;GO:0034504;GO:0034605;GO:0034613;GO:0035295;GO:0042886;GO:0045184;GO:0046907;GO:0048513;GO:0048583;GO:0048731;GO:…	GO:0005575;GO:0005622;GO:0005623;GO:0005634;GO:0005654;GO:0005737;GO:0005829;GO:0031974;GO:0031981;GO:0043226;GO:0043227;GO:0043229;GO:0043231;GO:0043233;GO:0044422;GO:0044424;GO:0044428;GO:0044444;GO:0044446;GO:0044464;GO:0070013;	Protein of unknown function (DUF775)
LOC410026	26S proteasome regulatory complex subunit p48A	59.2334	46.3564	50.9469	52.1789	18.3293	19.6323	21.0607	19.6741	20.0328	18.9752	9.22464	16.0776	2.65216	3.24545	K03063 PSMC4, RPT3; 26S proteasome regulatory subunit T3	ko03050:Proteasome|ko05169:Epstein-Barr virus infection	GO:0003674;GO:0003824;GO:0005488;GO:0005515;GO:0008134;GO:0016462;GO:0016787;GO:0016817;GO:0016818;GO:0016887;GO:0017025;GO:0017111;GO:0036402;GO:0042623;	GO:0001701;GO:0001824;GO:0006355;GO:0006357;GO:0006464;GO:0006508;GO:0006511;GO:0006807;GO:0006950;GO:0007275;GO:0008150;GO:0008152;GO:0009056;GO:0009057;GO:0009790;GO:0009792;GO:0009889;GO:0009891;GO:0009893;GO:0009894;GO:0009896;GO:0009987;GO:0010033;GO:0010243;GO:0010468;GO:0010498;GO:0010556;GO:0010557;GO:0010604;GO:0010628;GO:0016579;GO:0019219;GO:0019222;GO:0019538;GO:0019941;GO:0030162;GO:…	GO:0000502;GO:0001673;GO:0005575;GO:0005622;GO:0005623;GO:0005634;GO:0005654;GO:0005737;GO:0005829;GO:0005838;GO:0008540;GO:0016234;GO:0022624;GO:0031595;GO:0031597;GO:0031974;GO:0031981;GO:0032991;GO:0043073;GO:0043226;GO:0043227;GO:0043229;GO:0043231;GO:0043233;GO:0044422;GO:0044424;GO:0044428;GO:0044444;GO:0044445;GO:0044446;GO:0044464;GO:0045202;GO:0070013;GO:1902494;GO:1905368;GO:1905369;	AAA domain (Cdc48 subfamily)
LOC410027	survival of motor neuron-related-splicing factor 30	10.9076	11.7192	10.6121	11.0796	3.8736	3.22056	4.07826	3.72414	2.31559	2.27829	0.910112	1.83467	2.97508	6.03903	K12839 SMNDC1, SPF30; survival of motor neuron-related-splicing factor 30	ko03040:Spliceosome	GO:0003674;GO:0003676;GO:0003723;GO:0005488;GO:0097159;GO:1901363;	GO:0000375;GO:0000377;GO:0000398;GO:0006139;GO:0006396;GO:0006397;GO:0006725;GO:0006807;GO:0006915;GO:0008150;GO:0008152;GO:0008219;GO:0008380;GO:0009987;GO:0010467;GO:0012501;GO:0016070;GO:0016071;GO:0034641;GO:0043170;GO:0044237;GO:0044238;GO:0046483;GO:0071704;GO:0090304;GO:1901360;	GO:0005575;GO:0005622;GO:0005623;GO:0005634;GO:0005654;GO:0015030;GO:0016604;GO:0016607;GO:0031974;GO:0031981;GO:0043226;GO:0043227;GO:0043229;GO:0043231;GO:0043233;GO:0044422;GO:0044424;GO:0044428;GO:0044446;GO:0044451;GO:0044464;GO:0070013;	Survival motor neuron protein (SMN)|Survival motor neuron protein (SMN)
LOC410034	uncharacterized LOC410034	16.88	20.8825	15.6118	17.7915	5.65652	6.33198	6.79153	6.26001	3.21935	4.76933	2.04096	3.34321	2.84208	5.32166	K17289 CRABP2; cellular retinoic acid-binding protein 2	NA	NA	NA	NA	Belongs to the calycin superfamily. Fatty-acid binding protein (FABP) family
LOC410037	dnaJ homolog subfamily C member 7	41.4696	63.7249	48.2517	51.1487	18.8103	16.0564	18.7069	17.8579	3.09235	3.10136	1.17662	2.45678	2.86421	20.8194	K09527 DNAJC7; DnaJ homolog subfamily C member 7	NA	GO:0001671;GO:0003674;GO:0005488;GO:0005515;GO:0008047;GO:0030234;GO:0031072;GO:0051082;GO:0060589;GO:0060590;GO:0098772;	GO:0006457;GO:0006458;GO:0008150;GO:0009987;GO:0032781;GO:0043085;GO:0043462;GO:0044093;GO:0048583;GO:0050789;GO:0050790;GO:0050794;GO:0051084;GO:0051085;GO:0051336;GO:0051345;GO:0061077;GO:0065007;GO:0065009;GO:0080134;GO:0080135;GO:1900034;GO:0050896;GO:0006950;GO:0033554;GO:0051716;GO:0009266;GO:0009408;GO:0009628;GO:0034605;	GO:0005575;GO:0005622;GO:0005623;GO:0005634;GO:0005654;GO:0005737;GO:0005829;GO:0031974;GO:0031981;GO:0043226;GO:0043227;GO:0043229;GO:0043231;GO:0043233;GO:0044422;GO:0044424;GO:0044428;GO:0044444;GO:0044446;GO:0044464;GO:0070013;	DnaJ molecular chaperone homology domain|DnaJ molecular chaperone homology domain|DnaJ molecular chaperone homology domain|DnaJ molecular chaperone homology domain|DnaJ molecular chaperone homology domain
LOC410040	serine/arginine-rich splicing factor 1B	12.186	11.8194	12.6244	12.2099	3.45665	3.09668	2.9718	3.17505	1.19041	1.08119	0.847905	1.03983	3.84559	11.7422	K12890 SRSF1, SFRS1, ASF, SF2; serine/arginine-rich splicing factor 1	ko03040:Spliceosome|ko04657:IL-17 signaling pathway|ko05168:Herpes simplex virus 1 infection	GO:0003674;GO:0003676;GO:0003677;GO:0003723;GO:0003729;GO:0005488;GO:0005515;GO:0019899;GO:0019900;GO:0019901;GO:0019904;GO:0043422;GO:0044547;GO:0050733;GO:0097159;GO:1901363;	GO:0000245;GO:0000375;GO:0000377;GO:0000380;GO:0000381;GO:0000395;GO:0000398;GO:0001178;GO:0001701;GO:0003008;GO:0003012;GO:0003013;GO:0003015;GO:0006139;GO:0006355;GO:0006357;GO:0006376;GO:0006396;GO:0006397;GO:0006403;GO:0006405;GO:0006406;GO:0006611;GO:0006725;GO:0006807;GO:0006810;GO:0006886;GO:0006913;GO:0006936;GO:0006941;GO:0007275;GO:0008015;GO:0008104;GO:0008150;GO:0008152;GO:0008380;GO:…	GO:0005575;GO:0005622;GO:0005623;GO:0005634;GO:0005654;GO:0005681;GO:0005737;GO:0016604;GO:0016607;GO:0031974;GO:0031981;GO:0032991;GO:0043226;GO:0043227;GO:0043229;GO:0043231;GO:0043233;GO:0044422;GO:0044424;GO:0044428;GO:0044446;GO:0044451;GO:0044464;GO:0070013;GO:0071013;GO:1902494;GO:1990904;	RNA recognition motif. (a.k.a. RRM, RBD, or RNP domain)|RNA recognition motif. (a.k.a. RRM, RBD, or RNP domain)|RNA recognition motif. (a.k.a. RRM, RBD, or RNP domain)
LOC410050	mitotic checkpoint protein BUB3	16.9827	16.9252	17.7702	17.226	6.73593	5.59675	6.10821	6.14697	5.01322	4.64727	2.49981	4.05343	2.80236	4.24974	K02180 BUB3; cell cycle arrest protein BUB3	ko04110:Cell cycle|ko04111:Cell cycle - yeast|ko05166:Human T-cell leukemia virus 1 infection	GO:0003674;GO:0005488;GO:0005515;GO:0032182;GO:0043130;	GO:0000003;GO:0000070;GO:0000075;GO:0000278;GO:0000280;GO:0000819;GO:0006508;GO:0006511;GO:0006807;GO:0006996;GO:0007049;GO:0007059;GO:0007088;GO:0007093;GO:0007094;GO:0007275;GO:0007346;GO:0008150;GO:0008152;GO:0008608;GO:0009056;GO:0009057;GO:0009790;GO:0009792;GO:0009987;GO:0010498;GO:0010564;GO:0010639;GO:0010948;GO:0010965;GO:0016043;GO:0019538;GO:0019941;GO:0022402;GO:0022414;GO:0030071;GO:…	GO:0000775;GO:0000776;GO:0005575;GO:0005622;GO:0005623;GO:0005634;GO:0005654;GO:0005694;GO:0005737;GO:0005829;GO:0031974;GO:0031981;GO:0032991;GO:0033597;GO:0043226;GO:0043227;GO:0043228;GO:0043229;GO:0043231;GO:0043232;GO:0043233;GO:0044422;GO:0044424;GO:0044427;GO:0044428;GO:0044444;GO:0044446;GO:0044464;GO:0070013;GO:0098687;GO:1990298;	WD domain, G-beta repeat|WD domain, G-beta repeat
LOC410054	ubiquilin-1	67.3334	79.2337	55.8704	67.4792	23.2777	23.7533	25.546	24.1923	7.01681	5.96055	2.75783	5.24506	2.78928	12.8653	K04523 UBQLN, DSK2; ubiquilin	ko04141:Protein processing in endoplasmic reticulum	GO:0003674;GO:0005102;GO:0005488;GO:0005515;GO:0019215;GO:0019899;GO:0019900;GO:0019904;GO:0031593;GO:0042802;GO:0044877;GO:0070628;GO:0140030;	GO:0000045;GO:0001666;GO:0002090;GO:0002091;GO:0002682;GO:0002683;GO:0006508;GO:0006511;GO:0006807;GO:0006914;GO:0006950;GO:0006996;GO:0007033;GO:0008150;GO:0008152;GO:0008277;GO:0009056;GO:0009057;GO:0009628;GO:0009892;GO:0009893;GO:0009894;GO:0009895;GO:0009896;GO:0009966;GO:0009967;GO:0009968;GO:0009987;GO:0010033;GO:0010243;GO:0010498;GO:0010506;GO:0010507;GO:0010604;GO:0010605;GO:0010646;GO:…	GO:0005575;GO:0005622;GO:0005623;GO:0005634;GO:0005654;GO:0005737;GO:0005773;GO:0005776;GO:0005783;GO:0005789;GO:0005829;GO:0005886;GO:0012505;GO:0016020;GO:0016234;GO:0016235;GO:0031974;GO:0031981;GO:0031984;GO:0032991;GO:0042175;GO:0043226;GO:0043227;GO:0043229;GO:0043231;GO:0043233;GO:0044422;GO:0044424;GO:0044425;GO:0044428;GO:0044432;GO:0044444;GO:0044446;GO:0044464;GO:0048471;GO:0070013;GO:…	Heat shock chaperonin-binding motif.|Heat shock chaperonin-binding motif.
LOC410055	probable tRNA(His) guanylyltransferase	32.1312	30.6877	29.5459	30.7883	8.36265	10.0089	7.25175	8.54111	2.87159	3.55891	1.58029	2.67026	3.60471	11.53	K10761 THG1; tRNA(His) guanylyltransferase [EC:2.7.7.79]	NA	GO:0000049;GO:0000166;GO:0000287;GO:0001882;GO:0001883;GO:0003674;GO:0003676;GO:0003723;GO:0003824;GO:0005488;GO:0005515;GO:0005524;GO:0005525;GO:0008144;GO:0008192;GO:0008193;GO:0016740;GO:0016772;GO:0016779;GO:0017076;GO:0019001;GO:0030554;GO:0032549;GO:0032550;GO:0032553;GO:0032555;GO:0032559;GO:0032561;GO:0035639;GO:0036094;GO:0042802;GO:0043167;GO:0043168;GO:0043169;GO:0046872;GO:0070568;GO:…	GO:0000966;GO:0006139;GO:0006396;GO:0006399;GO:0006400;GO:0006725;GO:0006807;GO:0008033;GO:0008150;GO:0008152;GO:0009451;GO:0009987;GO:0010467;GO:0016043;GO:0016070;GO:0022607;GO:0034470;GO:0034471;GO:0034641;GO:0034660;GO:0043170;GO:0043412;GO:0043933;GO:0044085;GO:0044237;GO:0044238;GO:0046483;GO:0051259;GO:0051260;GO:0051262;GO:0051289;GO:0065003;GO:0071704;GO:0071840;GO:0090304;GO:0099116;GO:…	GO:0005575;GO:0005622;GO:0005623;GO:0005737;GO:0005739;GO:0005829;GO:0043226;GO:0043227;GO:0043229;GO:0043231;GO:0044424;GO:0044444;GO:0044464;	tRNAHis guanylyltransferase
LOC410072	26S proteasome non-ATPase regulatory subunit 14	131.614	107.093	111.41	116.706	37.0515	39.4224	38.7445	38.4061	31.266	28.0655	15.1022	24.8112	3.03873	4.70375	K03030 PSMD14, RPN11, POH1; 26S proteasome regulatory subunit N11	ko03050:Proteasome|ko05169:Epstein-Barr virus infection	GO:0003674;GO:0003824;GO:0004175;GO:0004843;GO:0005488;GO:0005515;GO:0008047;GO:0008233;GO:0008234;GO:0008237;GO:0016504;GO:0016787;GO:0019783;GO:0030234;GO:0036459;GO:0044877;GO:0061133;GO:0061134;GO:0061135;GO:0061578;GO:0070011;GO:0070628;GO:0098772;GO:0101005;GO:0140096;	GO:0000724;GO:0000725;GO:0000726;GO:0001775;GO:0002252;GO:0002263;GO:0002274;GO:0002275;GO:0002283;GO:0002366;GO:0002376;GO:0002443;GO:0002444;GO:0002446;GO:0006139;GO:0006259;GO:0006281;GO:0006302;GO:0006303;GO:0006310;GO:0006464;GO:0006508;GO:0006511;GO:0006725;GO:0006807;GO:0006810;GO:0006887;GO:0006950;GO:0006955;GO:0006974;GO:0008150;GO:0008152;GO:0009056;GO:0009057;GO:0009893;GO:0009894;GO:…	GO:0000502;GO:0005575;GO:0005576;GO:0005622;GO:0005623;GO:0005634;GO:0005654;GO:0005737;GO:0005829;GO:0005838;GO:0008541;GO:0012505;GO:0022624;GO:0030141;GO:0031410;GO:0031597;GO:0031974;GO:0031981;GO:0031982;GO:0031983;GO:0032991;GO:0034774;GO:0043226;GO:0043227;GO:0043229;GO:0043231;GO:0043233;GO:0044422;GO:0044424;GO:0044428;GO:0044433;GO:0044444;GO:0044445;GO:0044446;GO:0044464;GO:0060205;GO:…	Prokaryotic homologs of the JAB domain
LOC410073	cell division control protein 45 homolog	69.6919	93.7761	63.3624	75.6101	25.7307	16.5862	15.2353	19.1841	3.96256	5.00188	2.22176	3.72873	3.94129	20.2777	K06628 CDC45; cell division control protein 45	ko04110:Cell cycle|ko04111:Cell cycle - yeast|ko04113:Meiosis - yeast	GO:0003674;GO:0003676;GO:0003677;GO:0003678;GO:0003682;GO:0003688;GO:0003690;GO:0003697;GO:0003824;GO:0004386;GO:0005488;GO:0016462;GO:0016787;GO:0016817;GO:0016818;GO:0017111;GO:0043138;GO:0043565;GO:0097159;GO:0140097;GO:1901363;GO:1990837;	GO:0000075;GO:0000076;GO:0000082;GO:0000083;GO:0000278;GO:0000724;GO:0000725;GO:0000727;GO:0006139;GO:0006259;GO:0006260;GO:0006261;GO:0006267;GO:0006270;GO:0006277;GO:0006281;GO:0006302;GO:0006310;GO:0006323;GO:0006355;GO:0006725;GO:0006807;GO:0006950;GO:0006974;GO:0006996;GO:0007049;GO:0007346;GO:0008150;GO:0008152;GO:0009058;GO:0009059;GO:0009889;GO:0009987;GO:0010468;GO:0010556;GO:0010564;GO:…	GO:0000228;GO:0005575;GO:0005622;GO:0005623;GO:0005634;GO:0005654;GO:0005656;GO:0005657;GO:0005694;GO:0005737;GO:0005813;GO:0005815;GO:0005856;GO:0015630;GO:0031261;GO:0031298;GO:0031974;GO:0031981;GO:0032991;GO:0032993;GO:0036387;GO:0043226;GO:0043227;GO:0043228;GO:0043229;GO:0043231;GO:0043232;GO:0043233;GO:0043596;GO:0044422;GO:0044424;GO:0044427;GO:0044428;GO:0044430;GO:0044446;GO:0044451;GO:…	CDC45-like protein|CDC45-like protein
LOC410093	geminin	24.9886	24.0595	27.6471	25.5651	6.22262	6.25493	8.07629	6.85128	5.53399	5.99543	2.61559	4.715	3.73143	5.42207	K10749 GMNN; geminin	NA	GO:0003674;GO:0003682;GO:0003712;GO:0003714;GO:0005488;GO:0005515;GO:0008134;GO:0019899;GO:0042826;GO:0070491;GO:0140110;	GO:0000003;GO:0000082;GO:0000278;GO:0002064;GO:0002065;GO:0002066;GO:0003006;GO:0006139;GO:0006259;GO:0006260;GO:0006261;GO:0006275;GO:0006277;GO:0006355;GO:0006725;GO:0006807;GO:0007049;GO:0007113;GO:0007275;GO:0007276;GO:0007281;GO:0007292;GO:0007304;GO:0007306;GO:0007307;GO:0007346;GO:0007348;GO:0008150;GO:0008152;GO:0008156;GO:0009058;GO:0009059;GO:0009653;GO:0009794;GO:0009887;GO:0009888;GO:…	GO:0005575;GO:0005622;GO:0005623;GO:0005634;GO:0005654;GO:0005737;GO:0005829;GO:0031974;GO:0031981;GO:0043226;GO:0043227;GO:0043229;GO:0043231;GO:0043233;GO:0044422;GO:0044424;GO:0044428;GO:0044444;GO:0044446;GO:0044464;GO:0070013;	Geminin|Geminin|Geminin
LOC410095	proteasome subunit alpha type-7-1	11.9114	13.6427	11.7925	12.4488	4.65346	4.01758	5.64462	4.77189	1.87664	1.76295	0.611898	1.41716	2.60879	8.78434	K02731 PSMA7; 20S proteasome subunit alpha 4 [EC:3.4.25.1]	ko03050:Proteasome	GO:0003674;GO:0005488;GO:0005515;GO:0042802;	GO:0006464;GO:0006508;GO:0006511;GO:0006807;GO:0008150;GO:0008152;GO:0009056;GO:0009057;GO:0009987;GO:0010498;GO:0016579;GO:0019538;GO:0019941;GO:0030163;GO:0036211;GO:0043161;GO:0043170;GO:0043412;GO:0043632;GO:0043687;GO:0044237;GO:0044238;GO:0044248;GO:0044257;GO:0044260;GO:0044265;GO:0044267;GO:0051603;GO:0070646;GO:0070647;GO:0071704;GO:1901564;GO:1901565;GO:1901575;	GO:0000502;GO:0005575;GO:0005622;GO:0005623;GO:0005634;GO:0005654;GO:0005737;GO:0005829;GO:0005839;GO:0019773;GO:0031974;GO:0031981;GO:0032991;GO:0043226;GO:0043227;GO:0043229;GO:0043231;GO:0043233;GO:0044422;GO:0044424;GO:0044428;GO:0044444;GO:0044446;GO:0044456;GO:0044464;GO:0045202;GO:0070013;GO:0098794;GO:1902494;GO:1905368;GO:1905369;GO:1990111;	The proteasome is a multicatalytic proteinase complex which is characterized by its ability to cleave peptides with Arg, Phe, Tyr, Leu, and Glu adjacent to the leaving group at neutral or slightly basic pH
LOC410100	eukaryotic translation initiation factor 3 subunit B	114.541	108.299	102.609	108.483	40.507	39.8196	43.6424	41.323	33.635	34.1327	13.3488	27.0388	2.62525	4.01213	K03253 EIF3B; translation initiation factor 3 subunit B	ko03013:Nucleocytoplasmic transport	GO:0003674;GO:0003676;GO:0003723;GO:0003729;GO:0003743;GO:0005198;GO:0005488;GO:0005515;GO:0008135;GO:0032947;GO:0097159;GO:1901363;	GO:0000003;GO:0002064;GO:0002065;GO:0002066;GO:0003006;GO:0006412;GO:0006413;GO:0006417;GO:0006446;GO:0006518;GO:0006807;GO:0007276;GO:0007281;GO:0007292;GO:0008150;GO:0008152;GO:0009058;GO:0009059;GO:0009888;GO:0009889;GO:0009987;GO:0010467;GO:0010468;GO:0010556;GO:0010608;GO:0016032;GO:0019080;GO:0019081;GO:0019222;GO:0019538;GO:0019953;GO:0022412;GO:0022414;GO:0030154;GO:0030707;GO:0030855;GO:…	GO:0005575;GO:0005622;GO:0005623;GO:0005737;GO:0005829;GO:0005852;GO:0032991;GO:0044424;GO:0044444;GO:0044464;GO:0071541;	Component of the eukaryotic translation initiation factor 3 (eIF-3) complex, which is involved in protein synthesis and, together with other initiation factors, stimulates binding of mRNA and methionyl-tRNAi to the 40S ribosome
LOC410101	trafficking kinesin-binding protein milt	21.7381	23.5337	19.6558	21.6425	8.21077	6.69092	9.38295	8.09488	3.99814	3.46365	1.94208	3.13462	2.67361	6.90434	K15369 TRAK1; trafficking kinesin-binding protein 1|K15374 TRAK2, GRIF1; trafficking kinesin-binding protein 2	ko04727:GABAergic synapse	GO:0003674;GO:0003774;GO:0003777;GO:0003824;GO:0005102;GO:0005488;GO:0005515;GO:0008092;GO:0016462;GO:0016787;GO:0016817;GO:0016818;GO:0017022;GO:0017111;GO:0019894;GO:0019899;GO:0019904;GO:0030911;GO:0050811;	GO:0000003;GO:0000902;GO:0000904;GO:0003002;GO:0003006;GO:0006355;GO:0006357;GO:0006464;GO:0006486;GO:0006493;GO:0006605;GO:0006807;GO:0006810;GO:0006836;GO:0006886;GO:0006928;GO:0006996;GO:0007005;GO:0007017;GO:0007018;GO:0007034;GO:0007041;GO:0007275;GO:0007276;GO:0007281;GO:0007283;GO:0007286;GO:0007287;GO:0007292;GO:0007308;GO:0007309;GO:0007310;GO:0007389;GO:0007399;GO:0008088;GO:0008089;GO:…	GO:0005575;GO:0005622;GO:0005623;GO:0005634;GO:0005737;GO:0005739;GO:0005768;GO:0005769;GO:0005886;GO:0012505;GO:0016020;GO:0030424;GO:0030425;GO:0030426;GO:0030427;GO:0031410;GO:0031982;GO:0033267;GO:0036477;GO:0042995;GO:0043005;GO:0043025;GO:0043226;GO:0043227;GO:0043229;GO:0043231;GO:0044295;GO:0044297;GO:0044424;GO:0044444;GO:0044463;GO:0044464;GO:0048471;GO:0071944;GO:0097447;GO:0097458;GO:…	Kinesin associated protein|Kinesin associated protein|Kinesin associated protein|Kinesin associated protein|Kinesin associated protein|Kinesin associated protein|Kinesin associated protein|Kinesin associated protein
[truncated: 844 more rows]

## Sheet: Table S3
Table S3 Information of 128 specific high-expression genes in the stingers of 1-day-old worker pupae
[truncated: 129 more rows]

## Sheet: Table S4
Table S4 Expression profiles of top 20 of specific high-expression genes in the stingers of 1-day-old worker pupa
[truncated: 22 more rows]

[truncated: 7 more sheets: Table S5, Table S6, Table S7, Table S8, Table S9, Table S10, Table S11]
